# Supplementary material for: Timing of adverse events among voluntary medical male circumcision clients: Implications from routine service delivery in Zimbabwe
Source: PLoS One. 2018 Sep 7;13(9):e0203292. doi: 10.1371/journal.pone.0203292 (PMC6128519; doi:10.1371/journal.pone.0203292)
Supplement: S1 Text — (TXT) [file pone.0203292.s001.txt]

month	year	facility_code	district_code	proc_date	aedate	days_circ_toae	ae_time_3cat	ae_time_4cat	age	age_cat	age10_14	age15_19	age20_more	circum_cadre	method	method2	prepex	surgical	stat_outreach	caravan	static	ae_code	pepfar_code	pepf_cod_nowd	pepfar_code2	in_old	in_withwd	dd	bl	other_ae	severe	ae_time	track_form	severe2	age_group2	vmmc_ae_group	interact	ae_timing4cat	surgAEtiming	prepexAEtiming	DD_in_other
Apr	2014	4	8	16-Apr-14	16-Apr-14	0	0	0	16	2	0	1	0	Doctor	surgical	Surgical	0	1	outreach	0	0	Bleeding	BL	BL	BL	0	0	0	1		1	PO	Yes	1	1	0	0	1	1	1	0
May	2014	18	20	17-May-14	4-Jun-14	18	2	3	18	2	0	1	0	unknown	surgical	Surgical	0	1	outreach	0	0	infection	IN	IN	IN	1	1	0	0		0	PO	Yes	0	1	4	2	4	3	3	2
May	2014	18	20	17-May-14	27-May-14	10	2	2	17	2	0	1	0	unknown	surgical	Surgical	0	1	unknown	0		infection	IN	IN	IN	1	1	0	0		0	PO	Yes	0	1	3	2	3	3	2	2
May	2014	18	20	17-May-14	4-Jun-14	18	2	3	13	1	1	0	0	unknown	surgical	Surgical	0	1	outreach	0	0	infection	IN	IN	IN	1	1	0	0		0	PO	Yes	0	0	4	1	4	3	3	2
May	2014	1	3	23-May-14	26-May-14	3	1	1	23	3	0	0	1	unknown	PrePex	PrePex	1	0	Static	0	1	Device Displacement	DD	DD	DD	0	0	1	0		1	PO	Yes	1	2	1	0	2	2	1	1
June	2014	38	6	31-May-14	4-Jun-14	4	1	1	18	2	0	1	0	unknown	surgical	Surgical	0	1	unknown	0		bleeding	BL	BL	BL	0	0	0	1		0	PO	Yes	0	1	1	0	2	2	1	0
June	2014	28	16	17-Jun-14	24-Jun-14	7	1	1	13	1	1	0	0	Doctor	surgical	Surgical	0	1	unknown	0		would dehiscence	WD	IN	0	0	1	0	0	pain	1	PO	Yes	1	0	1	1	2	2	1	2
June	2014	27	16	18-Jun-14	25-Jun-14	7	1	1	15	2	0	1	0	unknown	surgical	Surgical	0	1	outreach	0	0	infection	IN	IN	IN	1	1	0	0		0	PO	Yes	0	1	1	2	2	2	1	2
June	2014	27	16	18-Jun-14	25-Jun-14	7	1	1	10	1	1	0	0	unknown	surgical	Surgical	0	1	outreach	0	0	infection	IN	IN	IN	1	1	0	0		0	PO	Yes	0	0	1	1	2	2	1	2
Aug	2014	19	12	18-Jun-14	25-Jun-14	7	1	1	21	3	0	0	1	Doctor	surgical	Surgical	0	1	Static	0	1	infection	IN	IN	IN	1	1	0	0		0	PO	Yes	0	2	1	3	2	2	1	2
June	2014	27	16	18-Jun-14	25-Jun-14	7	1	1	10	1	1	0	0	unknown	surgical	Surgical	0	1	outreach	0	0	infection	IN	IN	IN	1	1	0	0		0	PO	Yes	0	0	1	1	2	2	1	2
Aug	2014	27	16	18-Jun-14	25-Jun-14	7	1	1	10	1	1	0	0	unknown	surgical	Surgical	0	1	outreach	0	0	infection	IN	IN	IN	1	1	0	0		0	PO	Yes	0	0	1	1	2	2	1	2
June	2014	27	16	18-Jun-14	25-Jun-14	7	1	1	13	1	1	0	0	unknown	surgical	Surgical	0	1	outreach	0	0	infection	IN	IN	IN	1	1	0	0		0	PO	Yes	0	0	1	1	2	2	1	2
June	2014	3	15	27-Jun-14	4-Jul-14	7	1	1	17	2	0	1	0	unknown	surgical	Surgical	0	1	Static	0	1	infection	IN	IN	IN	1	1	0	0		0	PO	Yes	0	1	1	2	2	2	1	2
June	2014	3	15	27-Jun-14	4-Jul-14	7	1	1	22	3	0	0	1	unknown	surgical	Surgical	0	1	Static	0	1	infection	IN	IN	IN	1	1	0	0		0	PO	Yes	0	2	1	3	2	2	1	2
July	2014	3	15	27-Jun-14	4-Jul-14	7	1	1	18	2	0	1	0	unknown	surgical	Surgical	0	1	Static	0	1	infection	IN	IN	IN	1	1	0	0		0	PO	Yes	0	1	1	2	2	2	1	2
July	2014	7	7	19-Jul-14	26-Jul-14	7	1	1	18	2	0	1	0	unknown	surgical	Surgical	0	1	outreach	0	0	wound dehiscence	WD	IN	0	0	1	0	0		0	PO	Yes	0	1	1	2	2	2	1	2
Aug	2014	7	7	19-Jul-14	26-Jul-14	7	1	1	18	2	0	1	0	Nurse	surgical	Surgical	0	1	Static	0	1	wound dehiscence	WD	IN	0	0	1	0	0		0	PO	Yes	0	1	1	2	2	2	1	2
July	2014	20	4	19-Jul-14	26-Jul-14	7	1	1	20	3	0	0	1	unknown	surgical	Surgical	0	1	outreach	0	0	infection	IN	IN	IN	1	1	0	0		0	PO	Yes	0	2	1	3	2	2	1	2
Aug	2014	37	13	3-Aug-14	10-Aug-14	7	1	1	14	1	1	0	0	unknown	surgical	Surgical	0	1	unknown	0		infection	IN	IN	IN	1	1	0	0		0	PO	Yes	0	0	1	1	2	2	1	2
Aug	2014	29	4	16-Aug-14	23-Aug-14	7	1	1	21	3	0	0	1	Doctor	surgical	Surgical	0	1	Static	0	1	infection	IN	IN	IN	1	1	0	0		0	PO	Yes	0	2	1	3	2	2	1	2
Aug	2014	37	13	19-Aug-14	26-Aug-14	7	1	1	11	1	1	0	0	unknown	surgical	Surgical	0	1	outreach	0	0	infection	IN	IN	IN	1	1	0	0		0	PO	Yes	0	0	1	1	2	2	1	2
Aug	2014	37	13	19-Aug-14	20-Aug-14	1	0	0	18	2	0	1	0	unknown	surgical	Surgical	0	1	outreach	0	0	Bleeding	BL	BL	BL	0	0	0	1		0	PO	Yes	0	1	0	0	1	1	1	0
Aug	2014	35	5	28-Aug-14	28-Aug-14	0	0	0	25	3	0	0	1	Doctor	surgical	Surgical	0	1	Static	0	1	Bleeding	BL	BL	BL	0	0	0	1		0	PO	Yes	0	2	0	0	1	1	1	0
Aug	2014	28	16	1-Sep-14	7-Sep-14	6	1	1	11	1	1	0	0	Doctor	surgical	Surgical	0	1	unknown	0		infection	IN	IN	IN	1	1	0	0		0	PO	Yes	0	0	1	1	2	2	1	2
Oct	2014	25	3	27-Sep-14	10-Oct-14	13	2	2	12	1	1	0	0	Nurse	surgical	Surgical	0	1	Static	0	1	infection	IN	IN	IN	1	1	0	0		0	PO	Yes	0	0	3	1	3	3	2	2
Oct	2014	34	10	9-Oct-14	16-Oct-14	7	1	1	14	1	1	0	0	Nurse	Forceps Guided	Surgical	0	1	Outreach	1	0	Infection	IN	IN	IN	1	1	0	0		0	PO	Yes	0	0	1	1	2	2	1	2
Oct	2014	23	5	11-Oct-14	13-Oct-14	2	0	0	22	3	0	0	1	Doctor	Forceps Guided	Surgical	0	1	Static	0	1	Bleeding	BL	BL	BL	0	0	0	1		1	PO	Yes	1	2	0	0	1	1	1	0
Oct	2014	12	14	17-Oct-14	17-Oct-14	0	0	0	16	2	0	1	0	Doctor	Forceps Guided	Surgical	0	1	Static	0	1	Bleeding	BL	BL	BL	0	0	0	1		0	IO	Yes	0	1	0	0	1	1	1	0
Oct	2014	38	6	18-Oct-14	20-Oct-14	2	0	0	35	3	0	0	1	Nurse	PrePex	PrePex	1	0	Static	0	1	Device Displacement	DD	DD	DD	0	0	1	0		1	PO	Yes	1	2	0	0	1	1	1	1
Oct	2014	38	6	19-Oct-14	20-Oct-14	1	0	0	10	1	1	0	0	Doctor	Dorsal Slit	Surgical	0	1	Static	0	1	Bleeding	BL	BL	BL	0	0	0	1		0	PO	Yes	0	0	0	0	1	1	1	0
Oct	2014	24	20	21-Oct-14	28-Oct-14	7	1	1	15	2	0	1	0	Doctor	Dorsal Slit	Surgical	0	1	Outreach	1	0	Infection	IN	IN	IN	1	1	0	0		0	PO	Yes	0	1	1	2	2	2	1	2
Oct	2014	20	4	23-Oct-14	30-Oct-14	7	1	1	16	2	0	1	0	Doctor	Forceps Guided	Surgical	0	1	Outreach	1	0	Infection	IN	IN	IN	1	1	0	0		1	PO	Yes	1	1	1	2	2	2	1	2
Oct	2014	23	5	24-Oct-14	31-Oct-14	7	1	1	16	2	0	1	0	Doctor	Forceps Guided	Surgical	0	1	Outreach	1	0	Infection	IN	IN	IN	1	1	0	0		1	PO	Yes	1	1	1	2	2	2	1	2
Oct	2014	23	5	26-Oct-14	9-Nov-14	14	2	2	16	2	0	1	0	Nurse	Forceps Guided	Surgical	0	1	Outreach	1	0	Bleeding	BL	BL	BL	0	0	0	1		0	PO	Yes	0	1	3	0	3	3	2	0
Oct	2014	38	6	28-Oct-14	31-Oct-14	3	1	1	21	3	0	0	1	Nurse	PrePex	PrePex	1	0	Static	0	1	Device Displacement	DD	DD	DD	0	0	1	0		1	PO	Yes	1	2	1	0	2	2	1	1
Nov	2014	22	14	6-Nov-14	8-Nov-14	2	0	0	13	1	1	0	0	Doctor	Dorsal Slit	Surgical	0	1	unknown	0		Bleeding	BL	BL	BL	0	0	0	1		0	PO	Yes	0	0	0	0	1	1	1	0
Nov	2014	23	5	12-Nov-14	19-Nov-14	7	1	1	17	2	0	1	0	Doctor	Forceps Guided	Surgical	0	1	Outreach	1	0	Infection	IN	IN	IN	1	1	0	0		1	PO	Yes	1	1	1	2	2	2	1	2
Nov	2014	38	6	18-Nov-14	19-Nov-14	1	0	0	36	3	0	0	1	Nurse	PrePex	PrePex	1	0	unknown	0		Device Displacement	DD	DD	DD	0	0	1	0		1	PO	Yes	1	2	0	0	1	1	1	1
Nov	2014	38	6	20-Nov-14	21-Nov-14	1	0	0	19	2	0	1	0	Nurse	PrePex	PrePex	1	0	unknown	0		Device Displacement	DD	DD	DD	0	0	1	0		1	PO	Yes	1	1	0	0	1	1	1	1
Nov	2014	20	4	26-Nov-14	26-Nov-14	0	0	0	32	3	0	0	1	Doctor	surgical	Surgical	0	1	outreach	0	0	bleeding	BL	BL	BL	0	0	0	1		1	PO	Yes	1	2	0	0	1	1	1	0
Nov	2014	20	4	26-Nov-14	26-Nov-14	0	0	0	18	2	0	1	0	Doctor	Forceps Guided	Surgical	0	1	Outreach	1	0	Bleeding	BL	BL	BL	0	0	0	1		0	IO	Yes	0	1	0	0	1	1	1	0
Nov	2014	29	4	27-Nov-14	27-Nov-14	0	0	0	16	2	0	1	0	Nurse	Forceps Guided	Surgical	0	1	Outreach	1	0	Bleeding	BL	BL	BL	0	0	0	1		0	PO	Yes	0	1	0	0	1	1	1	0
Nov	2014	23	5	27-Nov-14	4-Dec-14	7	1	1	32	3	0	0	1	Nurse	Forceps Guided	Surgical	0	1	Outreach	1	0	Infection	IN	IN	IN	1	1	0	0		1	PO	Yes	1	2	1	3	2	2	1	2
Nov	2014	38	6	27-Nov-14	28-Nov-14	1	0	0	32	3	0	0	1	Doctor	PrePex	PrePex	1	0	unknown	0		Device Displacement	DD	DD	DD	0	0	1	0		1	PO	Yes	1	2	0	0	1	1	1	1
Dec	2014	35	5	2-Dec-14	2-Dec-14	0	0	0	24	3	0	0	1	Doctor	Forceps Guided	Surgical	0	1	Static	0	1	Bleeding	BL	BL	BL	0	0	0	1		1	PO	Yes	1	2	0	0	1	1	1	0
Dec	2014	24	20	3-Dec-14	10-Dec-14	7	1	1	52	3	0	0	1	Doctor	Forceps Guided	Surgical	0	1	Static	0	1	Infection	IN	IN	IN	1	1	0	0		1	PO	Yes	1	2	1	3	2	2	1	2
Dec	2014	7	7	5-Dec-14	7-Dec-14	2	0	0	15	2	0	1	0	Nurse	Forceps Guided	Surgical	0	1	Outreach	1	0	Insufficient Skin removal	SD	SD	0	0	0	0	0		1	PO	Yes	1	1	0	0	1	1	1	0
Dec	2014	38	6	11-Dec-14	16-Dec-14	5	1	1	32	3	0	0	1	unknown	PrePex	PrePex	1	0	unknown	0		Device Displacement	DD	DD	DD	0	0	1	0		1	PO	Yes	1	2	1	0	2	2	1	1
Dec	2014	23	5	19-Dec-14	26-Dec-14	7	1	1	15	2	0	1	0	Doctor	Forceps Guided	Surgical	0	1	Static	0	1	Infection	IN	IN	IN	1	1	0	0		1	PO	Yes	1	1	1	2	2	2	1	2
Jan	2015	38	6	9-Jan-15	11-Jan-15	2	0	0	19	2	0	1	0	Nurse	PrePex	PrePex	1	0	Static	0	1	Device Displacement	DD	DD	DD	0	0	1	0		1	PO	Yes	1	1	0	0	1	1	1	1
Jan	2015	13	11	13-Jan-15	17-Jan-15	4	1	1	13	1	1	0	0	Doctor	Forceps Guided	Surgical	0	1	outreach	1	0	Infection	IN	IN	IN	1	1	0	0		0	PO	Yes	0	0	1	1	2	2	1	2
Jan	2015	38	6	17-Jan-15	20-Jan-15	3	1	1	32	3	0	0	1	Nurse	PrePex	PrePex	1	0	Static	0	1	Device Displacement	DD	DD	DD	0	0	1	0		1	PO	Yes	1	2	1	0	2	2	1	1
Jan	2015	38	6	21-Jan-15	23-Jan-15	2	0	0	22	3	0	0	1	Nurse	PrePex	PrePex	1	0	Static	0	1	Device Displacement	DD	DD	DD	0	0	1	0		1	PO	Yes	1	2	0	0	1	1	1	1
Jan	2015	26	14	24-Jan-15	25-Jan-15	1	0	0	21	3	0	0	1	Doctor	Forceps Guided	Surgical	0	1	static	0	1	Swelling	OA	OA	0	0	0	0	0		1	PO	Yes	1	2	0	0	1	1	1	0
Jan	2015	17	9	29-Jan-15	6-Feb-15	7	1	1	10	1	1	0	0	Doctor	Dorsal Slit	Surgical	0	1	Outreach	1	0	Infection	IN	IN	IN	1	1	0	0		0	PO	Yes	0	0	1	1	2	2	1	2
Feb	2015	17	9	29-Jan-15	6-Feb-15	8	2	2	14	1	1	0	0	Doctor	Dorsal Slit	Surgical	0	1	Outreach	1	0	Infection	IN	IN	IN	1	1	0	0		1	PO	Yes	1	0	3	1	3	3	2	2
Feb	2015	28	16	30-Jan-15	5-Feb-15	6	1	1	10	1	1	0	0	Doctor	Forceps Guided	Surgical	0	1	Outreach	1	0	Infection	IN	IN	IN	1	1	0	0		0	PO	Yes	0	0	1	1	2	2	1	2
Feb	2015	25	3	3-Feb-15	20-Feb-15	17	2	3	13	1	1	0	0	Doctor	Dorsal Slit	Surgical	0	1	Static	0	1	Wound disruption	WD	IN	0	0	1	0	0	Infection	0	PO	Yes	0	0	4	1	4	3	3	2
Feb	2015	24	20	5-Feb-15	5-Feb-15	0	0	0	13	1	1	0	0	Doctor	Dorsal Slit	Surgical	0	1	Outreach	1	0	Pain	PA	PA	0	0	0	0	0		1	IO	Yes	1	0	0	0	1	1	1	0
Feb	2015	28	16	5-Feb-15	12-Feb-15	7	1	1	10	1	1	0	0	Doctor	Forceps Guided	Surgical	0	1	Outreach	1	0	Infection	IN	IN	IN	1	1	0	0		0	PO	Yes	0	0	1	1	2	2	1	2
Feb	2015	28	16	5-Feb-15	12-Feb-15	7	1	1	11	1	1	0	0	Doctor	Forceps Guided	Surgical	0	1	Outreach	1	0	Infection	IN	IN	IN	1	1	0	0		0	PO	Yes	0	0	1	1	2	2	1	2
Feb	2015	26	14	6-Feb-15	17-Feb-15	11	2	2	16	2	0	1	0	Doctor	Forceps Guided	Surgical	0	1	Static	0	1	Wound disruption	WD	IN	0	0	1	0	0		0	IO	Yes	0	1	3	2	3	3	2	2
Feb	2015	17	9	6-Feb-15	16-Feb-15	10	2	2	10	1	1	0	0	Doctor	Dorsal Slit	Surgical	0	1	Outreach	1	0	Infection	IN	IN	IN	1	1	0	0		0	PO	Yes	0	0	3	1	3	3	2	2
Feb	2015	22	14	7-Feb-15	11-Feb-15	4	1	1	13	1	1	0	0	Nurse	Forceps Guided	Surgical	0	1	Outreach	1	0	Scarring/Disfigurement	SD	SD	0	0	0	0	0		1	IO	Yes	1	0	1	0	2	2	1	0
Feb	2015	8	8	7-Feb-15	14-Feb-15	7	1	1	16	2	0	1	0	Doctor	Forceps Guided	Surgical	0	1	unknown	0		Infection	IN	IN	IN	1	1	0	0		0	PO	Yes	0	1	1	2	2	2	1	2
Feb	2015	8	8	10-Feb-15	17-Feb-15	7	1	1	14	1	1	0	0	Doctor	Dorsal Slit	Surgical	0	1	unknown	0		Infection	IN	IN	IN	1	1	0	0		0	PO	Yes	0	0	1	1	2	2	1	2
Mar	2015	8	8	10-Feb-15	17-Feb-15	7	1	1	14	1	1	0	0	Doctor	Forceps Guided	Surgical	0	1	Outreach	1	0	Infection	IN	IN	IN	1	1	0	0		0	PO	Yes	0	0	1	1	2	2	1	2
Feb	2015	13	11	11-Feb-15	17-Feb-15	6	1	1	11	1	1	0	0	Nurse	Dorsal Slit	Surgical	0	1	Outreach	1	0	Infection	IN	IN	IN	1	1	0	0		0	PO	Yes	0	0	1	1	2	2	1	2
Feb	2015	25	3	11-Feb-15	20-Feb-15	9	2	2	16	2	0	1	0	Nurse	Dorsal Slit	Surgical	0	1	Static	0	1	Swelling	OA	OA	0	0	0	0	0		1	PO	Yes	1	1	3	0	3	3	2	0
Feb	2015	13	11	11-Feb-15	16-Feb-15	5	1	1	11	1	1	0	0	Nurse	Dorsal Slit	Surgical	0	1	Outreach	1	0	Infection	IN	IN	IN	1	1	0	0		0	PO	Yes	0	0	1	1	2	2	1	2
Jan	2015	8	8	12-Feb-15	12-Feb-15	0	0	0	14	1	1	0	0	Nurse	Forceps Guided	Surgical	0	1	Outreach	1	0	Scarring/Disfigurement	SD	SD	0	0	0	0	0		1	IO	Yes	1	0	0	0	1	1	1	0
Feb	2015	36	11	12-Feb-15	19-Feb-15	7	1	1	13	1	1	0	0	Nurse	Dorsal Slit	Surgical	0	1	Outreach	1	0	Swelling	OA	OA	0	0	0	0	0		0	PO	Yes	0	0	1	0	2	2	1	0
Feb	2015	7	7	14-Feb-15	21-Feb-15	7	1	1	16	2	0	1	0	Nurse	Forceps Guided	Surgical	0	1	Outreach	1	0	Infection	IN	IN	IN	1	1	0	0		0	PO	Yes	0	1	1	2	2	2	1	2
Feb	2015	28	16	14-Feb-15	21-Feb-15	7	1	1	10	1	1	0	0	Doctor	Forceps Guided	Surgical	0	1	Outreach	1	0	Infection	IN	IN	IN	1	1	0	0		0	PO	Yes	0	0	1	1	2	2	1	2
Feb	2015	32	1	14-Feb-15	14-Feb-15	0	0	0	26	3	0	0	1	Nurse	Forceps Guided	Surgical	0	1	Outreach	1	0	Bleeding	BL	BL	BL	0	0	0	1		0	PO	Yes	0	2	0	0	1	1	1	0
Feb	2015	28	16	14-Feb-15	21-Feb-15	7	1	1	12	1	1	0	0	Doctor	Forceps Guided	Surgical	0	1	Outreach	1	0	Infection	IN	IN	IN	1	1	0	0		0	PO	Yes	0	0	1	1	2	2	1	2
Feb	2015	12	14	18-Feb-15	25-Feb-15	7	1	1	11	1	1	0	0	Doctor	Dorsal Slit	Surgical	0	1	Static	0	1	Infection	IN	IN	IN	1	1	0	0		0	PO	Yes	0	0	1	1	2	2	1	2
Feb	2015	18	20	25-Feb-15	27-Feb-15	2	0	0	10	1	1	0	0	Doctor	unknown	Surgical	0	1				Pain	PA	PA	0	0	0	0	0		1	PA	yes	1	0	0	0	1	1	1	0
Mar	2015	18	20	25-Feb-15	12-Mar-15	15	2	3	10	1	1	0	0	Doctor	Dorsal Slit	Surgical	0	1	Static	0	1	Infection	IN	IN	IN	1	1	0	0		1	PO	Yes	1	0	4	1	4	3	3	2
Feb	2015	13	11	25-Feb-15	27-Feb-15	2	0	0	30	3	0	0	1	Nurse	PrePex	PrePex	1	0	Outreach	1	0	Device Displacement	DD	DD	DD	0	0	1	0		1	PO	Yes	1	2	0	0	1	1	1	1
Feb	2015	38	6	27-Feb-15	27-Feb-15	0	0	0	18	2	0	1	0	Nurse	Forceps Guided	Surgical	0	1	Static	0	1	Bleeding	BL	BL	BL	0	0	0	1		0	PO	Yes	0	1	0	0	1	1	1	0
Mar	2015	12	14	28-Feb-15	10-Mar-15	10	2	2	14	1	1	0	0	Doctor	Forceps Guided	Surgical	0	1	Static	0	1	Infection	IN	IN	IN	1	1	0	0		0	PO	Yes	0	0	3	1	3	3	2	2
Mar	2015	13	11	4-Mar-15	16-Mar-15	12	2	2	10	1	1	0	0	Nurse	Dorsal Slit	Surgical	0	1	Outreach	1	0	Infection	IN	IN	IN	1	1	0	0		0	PO	Yes	0	0	3	1	3	3	2	2
Mar	2015	14	12	4-Mar-15	11-Mar-15	7	1	1	12	1	1	0	0	Doctor	Dorsal Slit	Surgical	0	1	Outreach	1	0	Infection	IN	IN	IN	1	1	0	0		0	PO	Yes	0	0	1	1	2	2	1	2
Mar	2015	31	6	4-Mar-15	5-Mar-15	1	0	0	22	3	0	0	1	Nurse	PrePex	PrePex	1	0	Static	0	1	Device Displacement	DD	DD	DD	0	0	1	0		1	PO	Yes	1	2	0	0	1	1	1	1
Mar	2015	21	19	5-Mar-15	9-Mar-15	4	1	1	15	2	0	1	0	Doctor	Dorsal Slit	Surgical	0	1	Static	0	1	Wound disruption	WD	IN	0	0	1	0	0	Infection	0	PO	Yes	0	1	1	2	2	2	1	2
Mar	2015	2	17	5-Mar-15	12-Mar-15	7	1	1	14	1	1	0	0	Doctor	Dorsal Slit	Surgical	0	1	Outreach	1	0	Infection	IN	IN	IN	1	1	0	0		0	PO	Yes	0	0	1	1	2	2	1	2
Mar	2015	38	6	5-Mar-15	7-Mar-15	2	0	0	21	3	0	0	1	Nurse	PrePex	PrePex	1	0	Static	0	1	Device Displacement	DD	DD	DD	0	0	1	0		1	PO	Yes	1	2	0	0	1	1	1	1
Mar	2015	2	17	6-Mar-15	8-Mar-15	2	0	0	17	2	0	1	0	Doctor	Forceps Guided	Surgical	0	1	Outreach	1	0	Swelling	OA	OA	0	0	0	0	0		1	PO	Yes	1	1	0	0	1	1	1	0
Mar	2015	13	11	6-Mar-15	14-Mar-15	8	2	2	10	1	1	0	0	Nurse	Dorsal Slit	Surgical	0	1	Outreach	1	0	Infection	IN	IN	IN	1	1	0	0		0	PO	Yes	0	0	3	1	3	3	2	2
Mar	2015	5	6	6-Mar-15	13-Mar-15	7	1	1	24	3	0	0	1	Doctor	PrePex	PrePex	1	0	Static	0	1	Swelling	OA	OA	0	0	0	0	0		0	PO	Yes	0	2	1	0	2	2	1	0
Mar	2015	18	20	11-Mar-15	18-Mar-15	7	1	1	16	2	0	1	0	Doctor	Forceps Guided	Surgical	0	1	Outreach	1	0	infection	IN	IN	IN	1	1	0	0		0	PO	Yes	0	1	1	2	2	2	1	2
Mar	2015	18	20	11-Mar-15	18-Mar-15	7	1	1	17	2	0	1	0	Doctor	Forceps Guided	Surgical	0	1	Outreach	1	0	Infection	IN	IN	IN	1	1	0	0		0	PO	Yes	0	1	1	2	2	2	1	2
Mar	2015	21	19	13-Mar-15	27-Mar-15	14	2	2	15	2	0	1	0	Clinical officer	Forceps Guided	Surgical	0	1	Outreach	1	0	Wound disruption	WD	IN	0	0	1	0	0	Infection	0	PO	Yes	0	1	3	2	3	3	2	2
Mar	2015	8	8	13-Mar-15	24-Mar-15	11	2	2	15	2	0	1	0	Doctor	Forceps Guided	Surgical	0	1	Outreach	1	0	Wound disruption	WD	IN	0	0	1	0	0	Infection	0	PO	Yes	0	1	3	2	3	3	2	2
Mar	2015	24	20	13-Mar-15	27-Mar-15	14	2	2	19	2	0	1	0	Nurse	PrePex	PrePex	1	0	Static	0	1	Infection	IN	IN	IN	1	1	0	0		0	PO	Yes	0	1	3	2	3	3	2	2
Mar	2015	24	20	13-Mar-15	30-Mar-15	17	2	3	18	2	0	1	0	Nurse	PrePex	PrePex	1	0	Static	0	1	Infection	IN	IN	IN	1	1	0	0		0	PO	Yes	0	1	4	2	4	3	3	2
Mar	2015	24	20	13-Mar-15	27-Mar-15	14	2	2	18	2	0	1	0	Nurse	PrePex	PrePex	1	0	Static	0	1	Infection	IN	IN	IN	1	1	0	0		0	PO	Yes	0	1	3	2	3	3	2	2
Mar	2015	19	12	14-Mar-15	21-Mar-15	7	1	1	13	1	1	0	0	Doctor	Dorsal Slit	Surgical	0	1	Static	0	1	Infection	IN	IN	IN	1	1	0	0		1	PO	Yes	1	0	1	1	2	2	1	2
Mar	2015	20	4	14-Mar-15	17-Mar-15	3	1	1	16	2	0	1	0	Doctor	Forceps Guided	Surgical	0	1	Outreach	1	0	Insufficient Skin removal	SD	SD	0	0	0	0	0		1	IO	Yes	1	1	1	0	2	2	1	0
Mar	2015	17	9	14-Mar-15	21-Mar-15	7	1	1	12	1	1	0	0	Doctor	Dorsal Slit	Surgical	0	1	Outreach	1	0	Infection	IN	IN	IN	1	1	0	0		0	PO	Yes	0	0	1	1	2	2	1	2
Mar	2015	19	12	14-Mar-15	21-Mar-15	7	1	1	12	1	1	0	0	Doctor	Dorsal Slit	Surgical	0	1	Static	0	1	Infection	IN	IN	IN	1	1	0	0		1	PO	Yes	1	0	1	1	2	2	1	2
Mar	2015	26	14	17-Mar-15	27-Mar-15	10	2	2	11	1	1	0	0	Nurse	Dorsal Slit	Surgical	0	1	Static	0	1	Infection	IN	IN	IN	1	1	0	0		0	PO	Yes	0	0	3	1	3	3	2	2
Mar	2015	32	1	18-Mar-15	20-Mar-15	2	0	0	12	1	1	0	0	Doctor	Dorsal Slit	Surgical	0	1	Outreach	1	0	Swelling	OA	OA	0	0	0	0	0		0	PO	Yes	0	0	0	0	1	1	1	0
Mar	2015	21	19	19-Mar-15	26-Mar-15	7	1	1	15	2	0	1	0	Nurse	Forceps Guided	Surgical	0	1	Static	0	1	Infection	IN	IN	IN	1	1	0	0		0	PO	Yes	0	1	1	2	2	2	1	2
Mar	2015	32	1	19-Mar-15	26-Mar-15	7	1	1	13	1	1	0	0	Doctor	Dorsal Slit	Surgical	0	1	Outreach	1	0	Infection	IN	IN	IN	1	1	0	0		0	PO	Yes	0	0	1	1	2	2	1	2
Mar	2015	33	2	21-Mar-15	5-Apr-15	15	2	3	16	2	0	1	0	Nurse	Forceps Guided	Surgical	0	1	Outreach	1	0	Wound disruption	WD	IN	0	0	1	0	0		0	PO	Yes	0	1	4	2	4	3	3	2
Mar	2015	27	16	24-Mar-15	31-Mar-15	7	1	1	14	1	1	0	0	Doctor	Dorsal Slit	Surgical	0	1	Static	0	1	Infection	IN	IN	IN	1	1	0	0		0	PO	Yes	0	0	1	1	2	2	1	2
Mar	2015	13	11	25-Mar-15	1-Apr-15	7	1	1	12	1	1	0	0	Doctor	Dorsal Slit	Surgical	0	1	Outreach	1	0	Infection	IN	IN	IN	1	1	0	0		0	PO	Yes	0	0	1	1	2	2	1	2
Apr	2015	38	6	26-Mar-15	2-Apr-15	7	1	1	33	3	0	0	1	Nurse	Forceps Guided	Surgical	0	1	Static	0	1	Other	OA	OA	0	0	0	0	0		1	PO	Yes	1	2	1	0	2	2	1	0
Sept	2015	32	1	27-Mar-15	21-Sep-15	178	2	3	13	1	1	0	0	Doctor	Dorsal Slit	Surgical	0	1	Outreach	1	0	Scarring/Disfigurement	SD	SD	0	0	0	0	0		1	PO	Yes	1	0	4	0	4	3	3	0
Apr	2015	38	6	27-Mar-15	3-Apr-15	7	1	1	23	3	0	0	1	Nurse	PrePex	PrePex	1	0	Caravan	1	0	Device Displacement	DD	DD	DD	0	0	1	0		1	PO	Yes	1	2	1	0	2	2	1	1
Mar	2015	2	17	1-Apr-15	8-Apr-15	7	1	1	18	2	0	1	0	Doctor	Forceps Guided	Surgical	0	1	unknown	0		Wound disruption	WD	IN	0	0	1	0	0		0	PO	Yes	0	1	1	2	2	2	1	2
Apr	2015	38	6	1-Apr-15	7-Apr-15	6	1	1	27	3	0	0	1	Doctor	PrePex	PrePex	1	0	Static	0	1	Device Displacement	DD	DD	DD	0	0	1	0	Infection	1	PO	Yes	1	2	1	0	2	2	1	1
Apr	2015	38	6	8-Apr-15	8-Apr-15	0	0	0	20	3	0	0	1	Nurse	Forceps Guided	Surgical	0	1	Static	0	1	Bleeding	BL	BL	BL	0	0	0	1		0	PO	Yes	0	2	0	0	1	1	1	0
Apr	2015	20	4	8-Apr-15	15-Apr-15	7	1	1	15	2	0	1	0	Doctor	Forceps Guided	Surgical	0	1	Outreach	1	0	Infection	IN	IN	IN	1	1	0	0		0	PO	Yes	0	1	1	2	2	2	1	2
Apr	2015	2	17	10-Apr-15	17-Apr-15	7	1	1	12	1	1	0	0	Doctor	Dorsal Slit	Surgical	0	1	Static	0	1	Infection	IN	IN	IN	1	1	0	0		0	PO	Yes	0	0	1	1	2	2	1	2
Apr	2015	28	16	16-Apr-15	23-Apr-15	7	1	1	12	1	1	0	0	Doctor	Dorsal Slit	Surgical	0	1	Outreach	1	0	Infection	IN	IN	IN	1	1	0	0		0	PO	Yes	0	0	1	1	2	2	1	2
Apr	2015	13	11	16-Apr-15	23-Apr-15	7	1	1	21	3	0	0	1	Nurse	PrePex	PrePex	1	0	Outreach	1	0	Infection	IN	IN	IN	1	1	0	0		0	PO	Yes	0	2	1	3	2	2	1	2
Apr	2015	13	11	16-Apr-15	23-Apr-15	7	1	1	18	2	0	1	0	Nurse	PrePex	PrePex	1	0	Outreach	1	0	Infection	IN	IN	IN	1	1	0	0		0	PO	Yes	0	1	1	2	2	2	1	2
Apr	2015	13	11	16-Apr-15	23-Apr-15	7	1	1	25	3	0	0	1	Nurse	PrePex	PrePex	1	0	Outreach	1	0	Infection	IN	IN	IN	1	1	0	0		0	PO	Yes	0	2	1	3	2	2	1	2
Apr	2015	13	11	18-Apr-15	18-Apr-15	0	0	0	40	3	0	0	1	unknown	PrePex	PrePex	1	0	unknown	0		Device Displacement	DD	DD	DD	0	0	1	0		0	PO	Yes	0	2	0	0	1	1	1	1
Apr	2015	27	16	22-Apr-15	2-May-15	10	2	2	21	3	0	0	1	Nurse	Forceps Guided	Surgical	0	1	Outreach	1	0	Infection	IN	IN	IN	1	1	0	0		0	PO	Yes	0	2	3	3	3	3	2	2
Apr	2015	20	4	23-Apr-15	30-Apr-15	7	1	1	10	1	1	0	0	Doctor	Dorsal Slit	Surgical	0	1	Outreach	1	0	Infection	IN	IN	IN	1	1	0	0		0	PO	Yes	0	0	1	1	2	2	1	2
Apr	2015	28	16	28-Apr-15	3-May-15	5	1	1	10	1	1	0	0	Doctor	Dorsal Slit	Surgical	0	1	Outreach	1	0	Infection	IN	IN	IN	1	1	0	0		0	PO	Yes	0	0	1	1	2	2	1	2
Apr	2015	36	11	28-Apr-15	1-May-15	3	1	1	18	2	0	1	0	Doctor	PrePex	PrePex	1	0	Outreach	1	0	Device Displacement	DD	DD	DD	0	0	1	0		1	PO	Yes	1	1	1	0	2	2	1	1
May	2015	38	6	8-May-15	9-May-15	1	0	0	40	3	0	0	1	Nurse	PrePex	PrePex	1	0	Caravan	1	0	Device Displacement	DD	DD	DD	0	0	1	0	Pain	1	PO	Yes	1	2	0	0	1	1	1	1
May	2015	2	17	9-May-15	16-May-15	7	1	1	25	3	0	0	1	Nurse	Forceps Guided	Surgical	0	1	Outreach	1	0	Wound disruption	WD	IN	0	0	1	0	0		0	PO	Yes	0	2	1	3	2	2	1	2
May	2015	28	16	15-May-15	22-May-15	7	1	1	10	1	1	0	0	Doctor	Dorsal Slit	Surgical	0	1	Static	0	1	Infection	IN	IN	IN	1	1	0	0		0	PO	Yes	0	0	1	1	2	2	1	2
May	2015	21	19	22-May-15	29-May-15	7	1	1	16	2	0	1	0	Clinical officer	Forceps Guided	Surgical	0	1	Outreach	1	0	Wound disruption	WD	IN	0	0	1	0	0	Infection	0	PO	Yes	0	1	1	2	2	2	1	2
May	2015	13	11	23-May-15	30-May-15	7	1	1	11	1	1	0	0	Nurse	Dorsal Slit	Surgical	0	1	Outreach	1	0	Wound disruption	WD	IN	0	0	1	0	0	Infection	0	PO	Yes	0	0	1	1	2	2	1	2
May	2015	13	11	23-May-15	30-May-15	7	1	1	12	1	1	0	0	Nurse	Dorsal Slit	Surgical	0	1	Outreach	1	0	Infection	IN	IN	IN	1	1	0	0		0	PO	Yes	0	0	1	1	2	2	1	2
June	2015	13	11	27-May-15	9-Jun-15	13	2	2	15	2	0	1	0	unknown	Forceps Guided	Surgical	0	1	Outreach	1	0	Infection	IN	IN	IN	1	1	0	0		0	PO	Yes	0	1	3	2	3	3	2	2
June	2015	38	6	27-May-15	2-Jun-15	6	1	1	19	2	0	1	0	unknown	PrePex	PrePex	1	0	Caravan	1	0	Device Displacement	DD	DD	DD	0	0	1	0		1	PO	Yes	1	1	1	0	2	2	1	1
May	2015	13	11	28-May-15	4-Jun-15	7	1	1	13	1	1	0	0	Doctor	Dorsal Slit	Surgical	0	1	Outreach	1	0	Infection	IN	IN	IN	1	1	0	0		0	PO	Yes	0	0	1	1	2	2	1	2
May	2015	13	11	28-May-15	4-Jun-15	7	1	1	10	1	1	0	0	Doctor	Dorsal Slit	Surgical	0	1	Outreach	1	0	Infection	IN	IN	IN	1	1	0	0		0	PO	Yes	0	0	1	1	2	2	1	2
June	2015	13	11	28-May-15	16-Jun-15	19	2	3	10	1	1	0	0	unknown	Dorsal Slit	Surgical	0	1	Outreach	1	0	Infection	IN	IN	IN	1	1	0	0		0	PO	Yes	0	0	4	1	4	3	3	2
May	2015	22	14	28-May-15	3-Jun-15	6	1	1	67	3	0	0	1	Doctor	PrePex	PrePex	1	0	Outreach	1	0	Pain	PA	PA	0	0	0	0	0		0	PO	Yes	0	2	1	0	2	2	1	0
May	2015	22	14	28-May-15	4-Jun-15	7	1	1	42	3	0	0	1	Doctor	PrePex	PrePex	1	0	Outreach	1	0	Pain	PA	PA	0	0	0	0	0		0	PO	Yes	0	2	1	0	2	2	1	0
May	2015	34	10	29-May-15	5-Jun-15	7	1	1	16	2	0	1	0	Nurse	Forceps Guided	Surgical	0	1	Outreach	1	0	Infection	IN	IN	IN	1	1	0	0		0	PO	Yes	0	1	1	2	2	2	1	2
May	2015	34	10	29-May-15	5-Jun-15	7	1	1	19	2	0	1	0	Nurse	Forceps Guided	Surgical	0	1	Outreach	1	0	Infection	IN	IN	IN	1	1	0	0		0	PO	Yes	0	1	1	2	2	2	1	2
May	2015	34	10	29-May-15	5-Jun-15	7	1	1	19	2	0	1	0	Nurse	Forceps Guided	Surgical	0	1	Outreach	1	0	Infection	IN	IN	IN	1	1	0	0		0	PO	Yes	0	1	1	2	2	2	1	2
May	2015	34	10	29-May-15	5-Jun-15	7	1	1	13	1	1	0	0	Doctor	Dorsal Slit	Surgical	0	1	Outreach	1	0	Infection	IN	IN	IN	1	1	0	0		0	PO	Yes	0	0	1	1	2	2	1	2
June	2015	2	17	30-May-15	6-Jun-15	7	1	1	24	3	0	0	1	Doctor	Forceps Guided	Surgical	0	1	unknown	0		Wound disruption	WD	IN	0	0	1	0	0		0	PO	Yes	0	2	1	3	2	2	1	2
June	2015	21	19	30-May-15	6-Jun-15	7	1	1	10	1	1	0	0	Clinical officer	Dorsal Slit	Surgical	0	1	Outreach	1	0	Insufficient Skin removal	SD	SD	0	0	0	0	0		1	PO	Yes	1	0	1	0	2	2	1	0
June	2015	36	11	31-May-15	2-Jun-15	2	0	0	18	2	0	1	0	Nurse	PrePex	PrePex	1	0	Outreach	1	0	Device Displacement	DD	DD	DD	0	0	1	0		1	PO	Yes	1	1	0	0	1	1	1	1
June	2015	17	9	9-Jun-15	16-Jun-15	7	1	1	13	1	1	0	0	Doctor	Dorsal Slit	Surgical	0	1	Outreach	1	0	Infection	IN	IN	IN	1	1	0	0		0	PO	Yes	0	0	1	1	2	2	1	2
June	2015	17	9	9-Jun-15	16-Jun-15	7	1	1	16	2	0	1	0	Nurse	Forceps Guided	Surgical	0	1	Outreach	1	0	Infection	IN	IN	IN	1	1	0	0		0	PO	Yes	0	1	1	2	2	2	1	2
June	2015	38	6	9-Jun-15	13-Jun-15	4	1	1	32	3	0	0	1	Nurse	PrePex	PrePex	1	0	Caravan	1	0	Pain	PA	PA	0	0	0	0	0		1	PO	Yes	1	2	1	0	2	2	1	0
June	2015	38	6	10-Jun-15	12-Jun-15	2	0	0	29	3	0	0	1	Nurse	PrePex	PrePex	1	0	Caravan	1	0	Device Displacement	DD	DD	DD	0	0	1	0		1	PO	Yes	1	2	0	0	1	1	1	1
June	2015	17	9	11-Jun-15	12-Jun-15	1	0	0	22	3	0	0	1	Doctor	Forceps Guided	Surgical	0	1	Outreach	1	0	Bleeding	BL	BL	BL	0	0	0	1		1	PO	Yes	1	2	0	0	1	1	1	0
June	2015	19	12	13-Jun-15	20-Jun-15	7	1	1	12	1	1	0	0	Doctor	Dorsal Slit	Surgical	0	1	Outreach	1	0	Infection	IN	IN	IN	1	1	0	0		0	PO	Yes	0	0	1	1	2	2	1	2
June	2015	2	17	13-Jun-15	20-Jun-15	7	1	1	11	1	1	0	0	Doctor	Dorsal Slit	Surgical	0	1	Static	0	1	Wound disruption	WD	IN	0	0	1	0	0		0	PO	Yes	0	0	1	1	2	2	1	2
June	2015	38	6	13-Jun-15	16-Jun-15	3	1	1	24	3	0	0	1	unknown	PrePex	PrePex	1	0	Caravan	1	0	Device Displacement	DD	DD	DD	0	0	1	0		1	PO	Yes	1	2	1	0	2	2	1	1
June	2015	25	3	14-Jun-15	14-Jun-15	0	0	0	10	1	1	0	0	Doctor	Dorsal Slit	Surgical	0	1	Static	0	1	Bleeding	BL	BL	BL	0	0	0	1		0	PO	Yes	0	0	0	0	1	1	1	0
June	2015	19	12	20-Jun-15	27-Jun-15	7	1	1	16	2	0	1	0	Doctor	Forceps Guided	Surgical	0	1	Outreach	1	0	Infection	IN	IN	IN	1	1	0	0		0	PO	Yes	0	1	1	2	2	2	1	2
July	2015	28	16	26-Jun-15	10-Jul-15	14	2	2	43	3	0	0	1	Nurse	PrePex	PrePex	1	0	Outreach	1	0	Infection	IN	IN	IN	1	1	0	0		0	PO	Yes	0	2	3	3	3	3	2	2
June	2015	38	6	28-Jun-15	30-Jun-15	2	0	0	36	3	0	0	1	Doctor	Forceps Guided	Surgical	0	1	Static	0	1	Bleeding	BL	BL	BL	0	0	0	1		0	PO	Yes	0	2	0	0	1	1	1	0
July	2015	19	12	4-Jul-15	11-Jul-15	7	1	1	12	1	1	0	0	Doctor	Dorsal Slit	Surgical	0	1	Static	0	1	Infection	IN	IN	IN	1	1	0	0		0	PO	Yes	0	0	1	1	2	2	1	2
July	2015	7	7	10-Jul-15	22-Jul-15	12	2	2	19	2	0	1	0	Nurse	Forceps Guided	Surgical	0	1	Outreach	1	0	Bleeding	BL	BL	BL	0	0	0	1		1	PO	Yes	1	1	3	0	3	3	2	0
Oct	2015	18	20	11-Jul-15	15-Jul-15	4	1	1	11	1	1	0	0	Doctor	Dorsal Slit	Surgical	0	1	Static	0	1	wound infection with wound dehiscence	IN	IN	IN	1	1	0	0		0	PO	Yes	0	0	1	1	2	2	1	2
July	2015	1	3	16-Jul-15	19-Jul-15	3	1	1	22	3	0	0	1	Clinical officer	PrePex	PrePex	1	0	Static	0	1	Device Displacement	DD	DD	DD	0	0	1	0		1	PO	Yes	1	2	1	0	2	2	1	1
July	2015	1	3	16-Jul-15	19-Jul-15	3	1	1	31	3	0	0	1	Nurse	PrePex	PrePex	1	0	Static	0	1	Device Displacement	DD	DD	DD	0	0	1	0		1	PO	Yes	1	2	1	0	2	2	1	1
July	2015	1	3	16-Jul-15	23-Jul-15	7	1	1	30	3	0	0	1	Nurse	PrePex	PrePex	1	0	Static	0	1	Device Displacement	DD	DD	DD	0	0	1	0		1	PO	Yes	1	2	1	0	2	2	1	1
Aug	2015	32	1	30-Jul-15	6-Aug-15	7	1	1	11	1	1	0	0	Doctor	Dorsal Slit	Surgical	0	1	Outreach	1	0	Infection	IN	IN	IN	1	1	0	0		0	PO	Yes	0	0	1	1	2	2	1	2
Aug	2015	32	1	30-Jul-15	6-Aug-15	7	1	1	10	1	1	0	0	Doctor	Dorsal Slit	Surgical	0	1	Outreach	1	0	Infection	IN	IN	IN	1	1	0	0		0	PO	Yes	0	0	1	1	2	2	1	2
Aug	2015	2	17	30-Jul-15	3-Aug-15	4	1	1	10	1	1	0	0	Doctor	Dorsal Slit	Surgical	0	1	Outreach	1	0	Infection	IN	IN	IN	1	1	0	0		0	PO	Yes	0	0	1	1	2	2	1	2
Aug	2015	2	17	30-Jul-15	3-Aug-15	4	1	1	15	2	0	1	0	Nurse	Dorsal Slit	Surgical	0	1	Outreach	1	0	Wound disruption	WD	IN	0	0	1	0	0		0	PO	Yes	0	1	1	2	2	2	1	2
Aug	2015	32	1	30-Jul-15	6-Aug-15	7	1	1	12	1	1	0	0	Doctor	Dorsal Slit	Surgical	0	1	Outreach	1	0	Infection	IN	IN	IN	1	1	0	0		0	PO	Yes	0	0	1	1	2	2	1	2
Aug	2015	2	17	1-Aug-15	8-Aug-15	7	1	1	36	3	0	0	1	Nurse	Forceps Guided	Surgical	0	1	Outreach	1	0	Wound disruption	WD	IN	0	0	1	0	0	Infection	0	PO	Yes	0	2	1	3	2	2	1	2
July	2015	27	16	1-Aug-15	3-Aug-15	2	0	0	15	2	0	1	0	Nurse	Forceps Guided	Surgical	0	1	Outreach	1	0	Bleeding	BL	BL	BL	0	0	0	1		0	PO	Yes	0	1	0	0	1	1	1	0
Aug	2015	36	11	11-Aug-15	19-Aug-15	8	2	2	18	2	0	1	0	Doctor	PrePex	PrePex	1	0	Static	0	1	Device Displacement	DD	DD	DD	0	0	1	0		0	PO	Yes	0	1	3	0	3	3	2	1
Aug	2015	36	11	11-Aug-15	15-Aug-15	4	1	1	18	2	0	1	0	Doctor	PrePex	PrePex	1	0	Static	0	1	Device Displacement	DD	DD	DD	0	0	1	0		1	PO	Yes	1	1	1	0	2	2	1	1
Aug	2015	13	11	18-Aug-15	23-Aug-15	5	1	1	14	1	1	0	0	Doctor	Dorsal Slit	Surgical	0	1	Outreach	1	0	Bleeding	BL	BL	BL	0	0	0	1		0	PO	Yes	0	0	1	0	2	2	1	0
Oct	2015	25	3	11-Sep-15	22-Sep-15	11	2	2	52	3	0	0	1	Nurse	Forceps Guided	Surgical	0	1	Static	0	1	Infection	IN	IN	IN	1	1	0	0		0	PO	Yes	0	2	3	3	3	3	2	2
Sept	2015	8	8	11-Sep-15	11-Sep-15	0	0	0	18	2	0	1	0	Doctor	PrePex	PrePex	1	0	static	0	1	Device Displacement	DD	DD	DD	0	0	1	0		1	PO	Yes	1	1	0	0	1	1	1	1
Oct	2015	38	6	16-Sep-15	10-Oct-15	24	2	3	12	1	1	0	0	Nurse	Dorsal Slit	Surgical	0	1	Static	0	1	infection	IN	IN	IN	1	1	0	0		0	PO	Yes	0	0	4	1	4	3	3	2
Sept	2015	38	6	17-Sep-15	19-Sep-15	2	0	0	22	3	0	0	1	Nurse	PrePex	PrePex	1	0	Caravan	1	0	Device Displacement	DD	DD	DD	0	0	1	0		1	PO	Yes	1	2	0	0	1	1	1	1
Sept	2015	30	18	17-Sep-15	17-Sep-15	0	0	0	19	2	0	1	0	Nurse	PrePex	PrePex	1	0	Outreach		0	C-IN	IN	IN	IN	1	1	0	0		0	PO	no	0	1	0	2	1	1	1	2
Sept	2015	13	11	18-Sep-15	24-Sep-15	6	1	1	11	1	1	0	0	Nurse	Dorsal Slit	Surgical	0	1	static	0	1	Wound disruption	WD	IN	0	0	1	0	0	Infection	1	PO	Yes	1	0	1	1	2	2	1	2
Sept	2015	17	9	21-Sep-15	23-Sep-15	2	0	0	15	2	0	1	0	Doctor	Dorsal Slit	Surgical	0	1	Outreach	1	0	Bleeding	BL	BL	BL	0	0	0	1		0	PO	Yes	0	1	0	0	1	1	1	0
Sept	2015	28	16	21-Sep-15	27-Sep-15	6	1	1	20	3	0	0	1	Nurse	PrePex	PrePex	1	0	Outreach	1	0	Pain	PA	PA	0	0	0	0	0		0	PO	Yes	0	2	1	0	2	2	1	0
Sept	2015	36	11	25-Sep-15	27-Sep-15	2	0	0	10	1	1	0	0	Nurse	Dorsal Slit	Surgical	0	1	static	0	1	Bleeding	BL	BL	BL	0	0	0	1		0	PO	Yes	0	0	0	0	1	1	1	0
Sept	2015	34	10	1-Oct-15	6-Oct-15	5	1	1	14	1	1	0	0	Doctor	Dorsal Slit	Surgical	0	1	Outreach	1	0	Wound disruption	WD	IN	0	0	1	0	0		1	PO	Yes	1	0	1	1	2	2	1	2
Sept	2015	34	10	1-Oct-15	7-Oct-15	6	1	1	14	1	1	0	0	Doctor	Dorsal Slit	Surgical	0	1	Outreach	1	0	Infection	IN	IN	IN	1	1	0	0		0	PO	Yes	0	0	1	1	2	2	1	2
Oct	2015	14	12	16-Oct-15	16-Oct-15	0	0	0	14	1	1	0	0	Doctor	Dorsal Slit	Surgical	0	1	Static	0	1	Bleeding	BL	BL	BL	0	0	0	1		1	IO	Yes	1	0	0	0	1	1	1	0
Oct	2015	8	8	24-Oct-15	27-Oct-15	3	1	1	26	3	0	0	1	Nurse	PrePex	PrePex	1	0	Static	0	1	Device Displacement	DD	DD	DD	0	0	1	0		1	PO	Yes	1	2	1	0	2	2	1	1
Nov	2015	31	6	31-Oct-15	6-Nov-15	6	1	1	39	3	0	0	1	Doctor	PrePex	PrePex	1	0	Static	0	1	device displacement	DD	DD	DD	0	0	1	0		1	PO	Yes	1	2	1	0	2	2	1	1
Nov	2015	34	10	10-Nov-15	17-Nov-15	7	1	1	14	1	1	0	0	Doctor	Dorsal Slit	Surgical	0	1	Outreach	0	0	infection	IN	IN	IN	1	1	0	0		0	PO	Yes	0	0	1	1	2	2	1	2
Nov	2015	7	7	11-Nov-15	13-Nov-15	2	0	0	26	3	0	0	1	Nurse	PrePex	PrePex	1	0	Outreach	0	0	device displacement	DD	DD	DD	0	0	1	0		1	PO	Yes	1	2	0	0	1	1	1	1
Nov	2015	8	8	19-Nov-15	19-Nov-15	0	0	0	26	3	0	0	1	Doctor	Forceps Guided	Surgical	0	1	Static	0	1	severe adhesions	OA	OA	0	0	0	0	0		1	IO	Yes	1	2	0	0	1	1	1	0
Nov	2015	38	6	19-Nov-15	26-Nov-15	7	1	1	29	3	0	0	1	Doctor	PrePex	PrePex	1	0	Static	0	1	device displacement	DD	DD	DD	0	0	1	0		1	PO	Yes	1	2	1	0	2	2	1	1
Nov	2015	30	18	21-Nov-15	22-Nov-15	1	0	0	24	3	0	0	1	Nurse	PrePex	PrePex	1	0	Outreach	0	0	device displacement	DD	DD	DD	0	0	1	0		1	PO	Yes	1	2	0	0	1	1	1	1
Nov	2015	4	8	26-Nov-15	26-Nov-15	0	0	0	37	3	0	0	1	Doctor	Forceps Guided	Surgical	0	1	Static	0	1	bleeding	BL	BL	BL	0	0	0	1		1	PO	Yes	1	2	0	0	1	1	1	0
Dec	2015	8	8	5-Dec-15	13-Dec-15	8	2	2	35	3	0	0	1	Doctor	PrePex	PrePex	1	0	Outreach	0	0	device displacement	DD	DD	DD	0	0	1	0		1	PO	no	1	2	3	0	3	3	2	1
Dec	2015	30	18	7-Dec-15	7-Dec-15	0	0	0	25	3	0	0	1	Nurse	PrePex	PrePex	1	0	Outreach		0	device displacement	DD	DD	DD	0	0	1	0		1	PO	no	1	2	0	0	1	1	1	1
Dec	2015	30	18	7-Dec-15	8-Dec-15	1	0	0	19	2	0	1	0	Nurse	PrePex	PrePex	1	0	Outreach		0	device displacement	DD	DD	DD	0	0	1	0		1	PO	Yes	1	1	0	0	1	1	1	1
Dec	2015	31	6	9-Dec-15	29-Dec-15	20	2	3	12	1	1	0	0	Nurse	Dorsal Slit	Surgical	0	1	Static		1	infection	IN	IN	IN	1	1	0	0		0	PO	Yes	0	0	4	1	4	3	3	2
Dec	2015	8	8	10-Dec-15	13-Dec-15	3	1	1	18	2	0	1	0	Nurse	PrePex	PrePex	1	0	Outreach		0	device displacement	DD	DD	DD	0	0	1	0		1	PO	no	1	1	1	0	2	2	1	1
Dec	2015	30	18	10-Dec-15	13-Dec-15	3	1	1	25	3	0	0	1	Nurse	PrePex	PrePex	1	0	Outreach		0	device displacement	DD	DD	DD	0	0	1	0		1	PO	Yes	1	2	1	0	2	2	1	1
Dec	2015	38	6	12-Dec-15	15-Dec-15	3	1	1	36	3	0	0	1	Nurse	PrePex	PrePex	1	0	Static		1	device displacement	DD	DD	DD	0	0	1	0		1	PO	Yes	1	2	1	0	2	2	1	1
Dec	2015	8	8	12-Dec-15	13-Dec-15	1	0	0	18	2	0	1	0	Nurse	PrePex	PrePex	1	0	Outreach		0	device displacement	DD	DD	DD	0	0	1	0		1	PO	Yes	1	1	0	0	1	1	1	1
Dec	2015	8	8	12-Dec-15	17-Dec-15	5	1	1	23	3	0	0	1	Nurse	PrePex	PrePex	1	0	Outreach		0	device displacement	DD	DD	DD	0	0	1	0		1	PO	Yes	1	2	1	0	2	2	1	1
Dec	2015	8	8	13-Dec-15	13-Dec-15	0	0	0	18	2	0	1	0	Nurse	PrePex	PrePex	1	0	Outreach		0	device displacement	DD	DD	DD	0	0	1	0		1	PO	no	1	1	0	0	1	1	1	1
Dec	2015	38	6	15-Dec-15	17-Dec-15	2	0	0	25	3	0	0	1	Nurse	PrePex	PrePex	1	0	Static		1	device displacement	DD	DD	DD	0	0	1	0		1	PO	no	1	2	0	0	1	1	1	1
Jan	2016	31	6	6-Jan-16	12-Jan-16	6	1	1	30	3	0	0	1	Nurse	PrePex	PrePex	1	0	Static		1	device displacement	DD	DD	DD	0	0	1	0		1	PO	Yes	1	2	1	0	2	2	1	1
Jan	2016	25	3	16-Jan-16	19-Jan-16	3	1	1	28	3	0	0	1	Nurse	PrePex	PrePex	1	0	Outreach		0	device displacement	DD	DD	DD	0	0	1	0	A2-OA, A2-DD	1	PO	Yes	1	2	1	0	2	2	1	1
Jan	2016	34	10	23-Jan-16	24-Jan-16	1	0	0	10	1	1	0	0	Doctor	Dorsal Slit	Surgical	0	1	Outreach		0	Bleeding	BL	BL	BL	0	0	0	1		0	PO	Yes	0	0	0	0	1	1	1	0
Jan	2016	36	11	23-Jan-16	29-Jan-16	6	1	1	11	1	1	0	0	Nurse	Dorsal Slit	Surgical	0	1	Outreach		0	wound dehiscence	WD	IN	0	0	1	0	0		0	PO	Yes	0	0	1	1	2	2	1	2
Feb	2016	38	6	30-Jan-16	6-Feb-16	7	1	1	10	1	1	0	0	Nurse	Dorsal Slit	Surgical	0	1	Static		1	bleeding	BL	BL	BL	0	0	0	1		0	PO	Yes	0	0	1	0	2	2	1	0
Feb	2016	38	6	2-Feb-16	4-Feb-16	2	0	0	32	3	0	0	1	Nurse	PrePex	PrePex	1	0	Caravan	1	0	device displacement	DD	DD	DD	0	0	1	0		1	PO	Yes	1	2	0	0	1	1	1	1
Feb	2016	25	3	12-Feb-16	19-Feb-16	7	1	1	26	3	0	0	1	Nurse	PrePex	PrePex	1	0	Static		1	bleeding	BL	BL	BL	0	0	0	1		0	PO	Yes	0	2	1	0	2	2	1	0
Feb	2016	1	3	14-Feb-16	25-Feb-16	11	2	2	11	1	1	0	0	Nurse	Dorsal Slit	Surgical	0	1	Static		1	IN	IN	IN	IN	1	1	0	0		0	PO	no	0	0	3	1	3	3	2	2
Feb	2016	19	12	21-Feb-16	28-Feb-16	7	1	1	35	3	0	0	1	Doctor	Forceps Guided	Surgical	0	1	Outreach		0	Infection	IN	IN	IN	1	1	0	0		0	PO	Yes	0	2	1	3	2	2	1	2
Feb	2016	36	11	21-Feb-16	28-Feb-16	7	1	1	20	3	0	0	1	Nurse	PrePex	PrePex	1	0	Static		1	Bleeding	BL	BL	BL	0	0	0	1		0	PO	Yes	0	2	1	0	2	2	1	0
Feb	2016	18	20	23-Feb-16	1-Mar-16	7	1	1	18	2	0	1	0	Doctor	Forceps Guided	Surgical	0	1	Outreach		0	Wound dehiscence	WD	IN	0	0	1	0	0		0	PO	Yes	0	1	1	2	2	2	1	2
Feb	2016	36	11	23-Feb-16	28-Feb-16	5	1	1	14	1	1	0	0	Nurse	Dorsal Slit	Surgical	0	1	Outreach		0	Bleeding	BL	BL	BL	0	0	0	1		0	PO	Yes	0	0	1	0	2	2	1	0
Feb	2016	13	11	23-Feb-16	1-Mar-16	7	1	1	18	2	0	1	0	Nurse	PrePex	PrePex	1	0	Outreach		0	device displacement	DD	DD	DD	0	0	1	0		1	PO	Yes	1	1	1	0	2	2	1	1
Mar	2016	8	8	24-Feb-16	7-Mar-16	12	2	2	11	1	1	0	0	Doctor	Dorsal Slit	Surgical	0	1	Static		1	wound dehiscence	WD	IN	0	0	1	0	0		0	PO	Yes	0	0	3	1	3	3	2	2
Mar	2016	8	8	26-Feb-16	4-Mar-16	7	1	1	10	1	1	0	0	Doctor	Dorsal Slit	Surgical	0	1	Static		1	wound dehiscence	WD	IN	0	0	1	0	0		0	PO	Yes	0	0	1	1	2	2	1	2
Feb	2016	7	7	1-Mar-16	2-Mar-16	1	0	0	19	2	0	1	0	Nurse	PrePex	PrePex	1	0	Outreach		0	device displacement	DD	DD	DD	0	0	1	0		1	PO	Yes	1	1	0	0	1	1	1	1
Mar	2016	8	8	3-Mar-16	12-Mar-16	9	2	2	11	1	1	0	0	Doctor	Dorsal Slit	Surgical	0	1	Static		1	wound dehiscence	WD	IN	0	0	1	0	0		0	PO	no	0	0	3	1	3	3	2	2
Mar	2016	8	8	3-Mar-16	12-Mar-16	9	2	2	10	1	1	0	0	Doctor	Dorsal Slit	Surgical	0	1	Static		1	Infection	IN	IN	IN	1	1	0	0		0	PO	no	0	0	3	1	3	3	2	2
Mar	2016	8	8	3-Mar-16	10-Mar-16	7	1	1	17	2	0	1	0	Nurse	Forceps Guided	Surgical	0	1	Static		1	wound dehiscence	WD	IN	0	0	1	0	0		0	PO	Yes	0	1	1	2	2	2	1	2
Mar	2016	38	6	3-Mar-16	3-Mar-16	0	0	0	18	2	0	1	0	Nurse	PrePex	PrePex	1	0	Static		1	device displacement	DD	DD	DD	0	0	1	0		1	PO	Yes	1	1	0	0	1	1	1	1
Mar	2016	13	11	9-Mar-16	11-Mar-16	2	0	0	11	1	1	0	0	Nurse	Dorsal Slit	Surgical	0	1	Static		1	Bleeding	BL	BL	BL	0	0	0	1		0	PO	Yes	0	0	0	0	1	1	1	0
Mar	2016	36	11	9-Mar-16	12-Mar-16	3	1	1	30	3	0	0	1	Nurse	PrePex	PrePex	1	0	Outreach		0	device displacement	DD	DD	DD	0	0	1	0		1	PO	Yes	1	2	1	0	2	2	1	1
Mar	2016	38	6	9-Mar-16	9-Mar-16	0	0	0	42	3	0	0	1	Nurse	PrePex	PrePex	1	0	Static		1	device displacement	DD	DD	DD	0	0	1	0		1	PO	Yes	1	2	0	0	1	1	1	1
Mar	2016	25	3	11-Mar-16	20-Mar-16	9	2	2	10	1	1	0	0	Nurse	Dorsal Slit	Surgical	0	1	Static		1	Infection	IN	IN	IN	1	1	0	0		0	PO	Yes	0	0	3	1	3	3	2	2
Mar	2016	36	11	11-Mar-16	22-Mar-16	11	2	2	11	1	1	0	0	Nurse	Dorsal Slit	Surgical	0	1	Static		1	wound dehiscence	WD	IN	0	0	1	0	0	infection	0	PO	Yes	0	0	3	1	3	3	2	2
Mar	2016	14	12	12-Mar-16	19-Mar-16	7	1	1	15	2	0	1	0	Doctor	Dorsal Slit	Surgical	0	1	Outreach		0	Infection	IN	IN	IN	1	1	0	0		0	PO	Yes	0	1	1	2	2	2	1	2
Mar	2016	25	3	12-Mar-16	1-Apr-16	20	2	3	10	1	1	0	0	Nurse	Dorsal Slit	Surgical	0	1	Static		1	Infection	IN	IN	IN	1	1	0	0		0	PO	Yes	0	0	4	1	4	3	3	2
Mar	2016	31	6	12-Mar-16	19-Mar-16	7	1	1	13	1	1	0	0	Nurse	Dorsal Slit	Surgical	0	1	Static		1	Infection	IN	IN	IN	1	1	0	0		0	PO	Yes	0	0	1	1	2	2	1	2
Mar	2016	34	10	12-Mar-16	13-Mar-16	1	0	0	14	1	1	0	0	Doctor	Dorsal Slit	Surgical	0	1	Outreach		0	Bleeding	BL	BL	BL	0	0	0	1		0	PO	Yes	0	0	0	0	1	1	1	0
Mar	2016	34	10	12-Mar-16	19-Mar-16	7	1	1	10	1	1	0	0	Doctor	Dorsal Slit	Surgical	0	1	Outreach		0	Infection	IN	IN	IN	1	1	0	0		0	PO	Yes	0	0	1	1	2	2	1	2
Mar	2016	34	10	12-Mar-16	13-Mar-16	1	0	0	11	1	1	0	0	Doctor	Dorsal Slit	Surgical	0	1	Outreach		0	Bleeding	BL	BL	BL	0	0	0	1		0	PO	Yes	0	0	0	0	1	1	1	0
Mar	2016	14	12	12-Mar-16	26-Mar-16	14	2	2	18	2	0	1	0	Nurse	PrePex	PrePex	1	0	Outreach		0	Infection	IN	IN	IN	1	1	0	0		0	PO	Yes	0	1	3	2	3	3	2	2
Mar	2016	19	12	14-Mar-16	17-Mar-16	3	1	1	18	2	0	1	0	Nurse	PrePex	PrePex	1	0	Outreach		0	Device Displacement	DD	DD	DD	0	0	1	0		1	PO	Yes	1	1	1	0	2	2	1	1
Mar	2016	14	12	14-Mar-16	28-Mar-16	14	2	2	19	2	0	1	0	Nurse	PrePex	PrePex	1	0	Outreach		0	Infection	IN	IN	IN	1	1	0	0		0	PO	Yes	0	1	3	2	3	3	2	2
Mar	2016	7	7	15-Mar-16	18-Mar-16	3	1	1	16	2	0	1	0	Nurse	Forceps Guided	Surgical	0	1	Outreach		0	Bleeding	BL	BL	BL	0	0	0	1		1	PO	Yes	1	1	1	0	2	2	1	0
Mar	2016	1	3	17-Mar-16	24-Mar-16	7	1	1	18	2	0	1	0	Clinical officer	PrePex	PrePex	1	0	Outreach		0	device displacement	DD	DD	DD	0	0	1	0		1	PO	Yes	1	1	1	0	2	2	1	1
Mar	2016	1	3	17-Mar-16	24-Mar-16	7	1	1	18	2	0	1	0	Clinical officer	PrePex	PrePex	1	0	Outreach		0	device displacement	DD	DD	DD	0	0	1	0		1	PO	Yes	1	1	1	0	2	2	1	1
Mar	2016	7	7	17-Mar-16	31-Mar-16	14	2	2	32	3	0	0	1	Nurse	PrePex	PrePex	1	0	Outreach		0	Infection	IN	IN	IN	1	1	0	0		0	PO	Yes	0	2	3	3	3	3	2	2
Mar	2016	31	6	19-Mar-16	23-Mar-16	4	1	1	45	3	0	0	1	Nurse	PrePex	PrePex	1	0	Static		1	device displacement	DD	DD	DD	0	0	1	0		1	PO	Yes	1	2	1	0	2	2	1	1
Mar	2016	19	12	20-Mar-16	27-Mar-16	7	1	1	11	1	1	0	0	Doctor	Dorsal Slit	Surgical	0	1	Outreach		0	Infection	IN	IN	IN	1	1	0	0		0	PO	Yes	0	0	1	1	2	2	1	2
Mar	2016	19	12	20-Mar-16	27-Mar-16	7	1	1	13	1	1	0	0	Doctor	Dorsal Slit	Surgical	0	1	Outreach		0	Infection	IN	IN	IN	1	1	0	0		0	PO	Yes	0	0	1	1	2	2	1	2
Mar	2016	14	12	22-Mar-16	29-Mar-16	7	1	1	13	1	1	0	0	Doctor	Dorsal Slit	Surgical	0	1	Outreach		0	Infection	IN	IN	IN	1	1	0	0		0	PO	Yes	0	0	1	1	2	2	1	2
Mar	2016	34	10	22-Mar-16	25-Mar-16	3	1	1	13	1	1	0	0	Doctor	Dorsal Slit	Surgical	0	1	Outreach		0	Bleeding	BL	BL	BL	0	0	0	1		0	PO	Yes	0	0	1	0	2	2	1	0
Mar	2016	34	10	23-Mar-16	29-Mar-16	6	1	1	14	1	1	0	0	Doctor	Dorsal Slit	Surgical	0	1	Outreach		0	Infection	IN	IN	IN	1	1	0	0		0	PO	Yes	0	0	1	1	2	2	1	2
Mar	2016	31	6	25-Mar-16	29-Mar-16	4	1	1	32	3	0	0	1	Nurse	PrePex	PrePex	1	0	Static		1	device displacement	DD	DD	DD	0	0	1	0		1	PO	Yes	1	2	1	0	2	2	1	1
Mar	2016	34	10	26-Mar-16	28-Mar-16	2	0	0	11	1	1	0	0	Doctor	Dorsal Slit	Surgical	0	1	Outreach		0	Bleeding	BL	BL	BL	0	0	0	1		0	PO	Yes	0	0	0	0	1	1	1	0
Mar	2016	16	12	28-Mar-16	2-Apr-16	5	1	1	11	1	1	0	0	Doctor	Dorsal Slit	Surgical	0	1	Outreach		0	Infection	IN	IN	IN	1	1	0	0		0	PO	Yes	0	0	1	1	2	2	1	2
Mar	2016	34	10	29-Mar-16	5-Apr-16	7	1	1	11	1	1	0	0	Doctor	Dorsal Slit	Surgical	0	1	Outreach		0	Infection	IN	IN	IN	1	1	0	0		0	PO	Yes	0	0	1	1	2	2	1	2
Mar	2016	34	10	29-Mar-16	5-Apr-16	7	1	1	13	1	1	0	0	Doctor	Dorsal Slit	Surgical	0	1	Outreach		0	Infection	IN	IN	IN	1	1	0	0		0	PO	Yes	0	0	1	1	2	2	1	2
Mar	2016	34	10	29-Mar-16	30-Mar-16	1	0	0	12	1	1	0	0	Doctor	Dorsal Slit	Surgical	0	1	Outreach		0	Bleeding	BL	BL	BL	0	0	0	1		0	PO	Yes	0	0	0	0	1	1	1	0
Mar	2016	14	12	29-Mar-16	4-Apr-16	6	1	1	12	1	1	0	0	Doctor	Dorsal Slit	Surgical	0	1	Outreach		0	Infection	IN	IN	IN	1	1	0	0		0	PO	Yes	0	0	1	1	2	2	1	2
Mar	2016	36	11	29-Mar-16	1-Apr-16	3	1	1	39	3	0	0	1	Nurse	PrePex	PrePex	1	0	Outreach		0	device displacement	DD	DD	DD	0	0	1	0		1	PO	Yes	1	2	1	0	2	2	1	1
Mar	2016	36	11	31-Mar-16	1-Apr-16	1	0	0	14	1	1	0	0	Nurse	Dorsal Slit	Surgical	0	1	Outreach		0	wound dehiscence	WD	IN	0	0	1	0	0		0	PO	Yes	0	0	0	1	1	1	1	2
Mar	2016	31	6	1-Apr-16	3-Apr-16	2	0	0	20	3	0	0	1	Nurse	PrePex	PrePex	1	0	Static		1	DD	DD	DD	DD	0	0	1	0		1	PO	Yes	1	2	0	0	1	1	1	1
Apr	2016	34	10	2-Apr-16	9-Apr-16	7	1	1	11	1	1	0	0	Doctor	Dorsal Slit	Surgical	0	1	Outreach		0	Infection	IN	IN	IN	1	1	0	0		0	PO	Yes	0	0	1	1	2	2	1	2
Apr	2016	34	10	2-Apr-16	9-Apr-16	7	1	1	13	1	1	0	0	Doctor	Dorsal Slit	Surgical	0	1	Outreach		0	Infection	IN	IN	IN	1	1	0	0		0	PO	Yes	0	0	1	1	2	2	1	2
Apr	2016	34	10	2-Apr-16	2-Apr-16	0	0	0	16	2	0	1	0	Nurse	Forceps Guided	Surgical	0	1	Outreach		0	Bleeding	BL	BL	BL	0	0	0	1		0	PO	Yes	0	1	0	0	1	1	1	0
Apr	2016	31	6	2-Apr-16	3-Apr-16	1	0	0	22	3	0	0	1	Nurse	PrePex	PrePex	1	0	Static		1	DD	DD	DD	DD	0	0	1	0		1	PO	Yes	1	2	0	0	1	1	1	1
Apr	2016	16	12	13-Apr-16	19-Apr-16	6	1	1	10	1	1	0	0	Doctor	Dorsal Slit	Surgical	0	1	Static		1	Bleeding	BL	BL	BL	0	0	0	1		1	PO	Yes	1	0	1	0	2	2	1	0
Apr	2016	19	12	16-Apr-16	26-Apr-16	10	2	2	13	1	1	0	0	Doctor	Dorsal Slit	Surgical	0	1	Outreach		0	Wound nfection	IN	IN	IN	1	1	0	0		0	PO	Yes	0	0	3	1	3	3	2	2
Apr	2016	19	12	18-Apr-16	3-May-16	15	2	3	32	3	0	0	1	Doctor	Forceps Guided	Surgical	0	1	Outreach		0	Wound nfection	IN	IN	IN	1	1	0	0		0	PO	Yes	0	2	4	3	4	3	3	2
Apr	2016	14	12	21-Apr-16	30-Apr-16	9	2	2	13	1	1	0	0	Doctor	Dorsal Slit	Surgical	0	1	Static		1	C-IN	IN	IN	IN	1	1	0	0		0	PO	Yes	0	0	3	1	3	3	2	2
Apr	2016	25	3	22-Apr-16	3-May-16	11	2	2	12	1	1	0	0	Nurse	Dorsal Slit	Surgical	0	1	Static		1	C_IN	IN	IN	IN	1	1	0	0		0	PO	Yes	0	0	3	1	3	3	2	2
Apr	2016	38	6	23-Apr-16	2-May-16	9	2	2	25	3	0	0	1	Nurse	PrePex	PrePex	1	0	Static	0	1	BL	BL	BL	BL	0	0	0	1		0	PO	Yes	0	2	3	0	3	3	2	0
Apr	2016	19	12	24-Apr-16	3-May-16	9	2	2	16	2	0	1	0	Doctor	Forceps Guided	Surgical	0	1	Outreach		0	wound nfection with wound disruption	IN	IN	IN	1	1	0	0		1	PO	Yes	1	1	3	2	3	3	2	2
Apr	2016	14	12	27-Apr-16	1-May-16	4	1	1	14	1	1	0	0	unknown	Dorsal Slit	Surgical	0	1	Static		1	B-IN	IN	IN	IN	1	1	0	0		0	PO	Yes	0	0	1	1	2	2	1	2
Apr	2016	14	12	28-Apr-16	1-May-16	3	1	1	16	2	0	1	0	Doctor	Forceps Guided	Surgical	0	1	Static		1	B-IN	IN	IN	IN	1	1	0	0		0	PO	Yes	0	1	1	2	2	2	1	2
Apr	2016	14	12	28-Apr-16	1-May-16	3	1	1	12	1	1	0	0	unknown	Dorsal Slit	Surgical	0	1	Static		1	B-IN	IN	IN	IN	1	1	0	0		0	PO	Yes	0	0	1	1	2	2	1	2
Apr	2016	13	11	29-Apr-16	29-Apr-16	0	0	0	52	3	0	0	1	Doctor	PrePex	PrePex	1	0	Outreach		0	DD	DD	DD	DD	0	0	1	0		1	PO	Yes	1	2	0	0	1	1	1	1
May	2016	25	3	3-May-16	20-May-16	17	2	3	20	3	0	0	1	Nurse	PrePex	PrePex	1	0	Static		1	B-OA	OA	OA	0	0	0	0	0		1	PO	Yes	1	2	4	0	4	3	3	0
May	2016	13	11	11-May-16	20-May-16	9	2	2	14	1	1	0	0	Nurse	Dorsal Slit	Surgical	0	1	Outreach		0	C_IN	IN	IN	IN	1	1	0	0		0	PO	Yes	0	0	3	1	3	3	2	2
May	2016	13	11	11-May-16	23-May-16	12	2	2	10	1	1	0	0	Nurse	Dorsal Slit	Surgical	0	1	Outreach		0	C_IN	IN	IN	IN	1	1	0	0		0	PO	Yes	0	0	3	1	3	3	2	2
May	2016	36	11	11-May-16	31-May-16	20	2	3	14	1	1	0	0	Nurse	Dorsal Slit	Surgical	0	1	Static		1	C_IN	IN	IN	IN	1	1	0	0		0	PO	Yes	0	0	4	1	4	3	3	2
May	2016	7	7	11-May-16	18-May-16	7	1	1	22	3	0	0	1	Nurse	PrePex	PrePex	1	0	Static		1	Device displacement	DD	DD	DD	0	0	1	0		1	IO	Yes	1	2	1	0	2	2	1	1
May	2016	13	11	12-May-16	24-May-16	12	2	2	12	1	1	0	0	Nurse	Dorsal Slit	Surgical	0	1	Outreach		0	C_IN	IN	IN	IN	1	1	0	0		0	PO	Yes	0	0	3	1	3	3	2	2
May	2016	16	12	13-May-16	24-May-16	11	2	2	16	2	0	1	0	Doctor	Forceps Guided	Surgical	0	1	Outreach		0	infection	IN	IN	IN	1	1	0	0		0	PO	Yes	0	1	3	2	3	3	2	2
May	2016	7	7	13-May-16	14-May-16	1	0	0	36	3	0	0	1	Nurse	Forceps Guided	Surgical	0	1	Outreach		0	Bleeding	BL	BL	BL	0	0	0	1		0	PO	Yes	0	2	0	0	1	1	1	0
May	2016	16	12	13-May-16	24-May-16	11	2	2	17	2	0	1	0	Doctor	Forceps Guided	Surgical	0	1	Outreach		0	infection	IN	IN	IN	1	1	0	0		0	PO	Yes	0	1	3	2	3	3	2	2
May	2016	16	12	13-May-16	25-May-16	12	2	2	15	2	0	1	0	Doctor	Forceps Guided	Surgical	0	1	Outreach		0	infection	IN	IN	IN	1	1	0	0		0	PO	Yes	0	1	3	2	3	3	2	2
May	2016	13	11	18-May-16	24-May-16	6	1	1	10	1	1	0	0	Nurse	Dorsal Slit	Surgical	0	1	Outreach		0	C_IN	IN	IN	IN	1	1	0	0		0	PO	Yes	0	0	1	1	2	2	1	2
May	2016	14	12	19-May-16	26-May-16	7	1	1	10	1	1	0	0	Doctor	Dorsal Slit	Surgical	0	1	Outreach		0	infection	IN	IN	IN	1	1	0	0		0	PO	Yes	0	0	1	1	2	2	1	2
May	2016	24	20	19-May-16	21-May-16	2	0	0	10	1	1	0	0	Doctor	Dorsal Slit	Surgical	0	1	Outreach		0	Bleeding	BL	BL	BL	0	0	0	1		1	PO	Yes	1	0	0	0	1	1	1	0
May	2016	1	3	20-May-16	1-Jun-16	12	2	2	11	1	1	0	0	Clinical officer	Dorsal Slit	Surgical	0	1	Outreach		0	IN	IN	IN	0	0	1	0	0		1	PO	Yes	1	0	3	1	3	3	2	2
May	2016	14	12	21-May-16	28-May-16	7	1	1	10	1	1	0	0	Nurse	Dorsal Slit	Surgical	0	1	Outreach		0	infection	IN	IN	IN	1	1	0	0		0	PO	Yes	0	0	1	1	2	2	1	2
June	2016	1	3	26-May-16	3-Jun-16	8	2	2	26	3	0	0	1	Nurse	PrePex	PrePex	1	0	Outreach		0	BL	BL	BL	BL	0	0	0	1		0	PO	Yes	0	2	3	0	3	3	2	0
May	2016	36	11	31-May-16	1-Jun-16	1	0	0	27	3	0	0	1	Nurse	PrePex	PrePex	1	0	Static		1	DD	DD	DD	DD	0	0	1	0		1	PO	Yes	1	2	0	0	1	1	1	1
June	2016	31	6	2-Jun-16	9-Jun-16	7	1	1	29	3	0	0	1	Nurse	PrePex	PrePex	1	0	Caravan	1	0	PA	PA	PA	0	0	0	0	0		1	PO	Yes	1	2	1	0	2	2	1	0
June	2016	38	6	2-Jun-16	3-Jun-16	1	0	0	35	3	0	0	1	Nurse	PrePex	PrePex	1	0	Caravan	1	0	DD	DD	DD	DD	0	0	1	0		1	PO	Yes	1	2	0	0	1	1	1	1
June	2016	16	12	6-Jun-16	21-Jun-16	15	2	3	10	1	1	0	0	Doctor	Dorsal Slit	Surgical	0	1	Outreach		0	Infection	IN	IN	IN	1	1	0	0		1	PO	Yes	1	0	4	1	4	3	3	2
June	2016	30	18	11-Jun-16	25-Jun-16	14	2	2	12	1	1	0	0	Nurse	Dorsal Slit	Surgical	0	1	Outreach		0	C-IN	IN	IN	IN	1	1	0	0		1	PO	Yes	1	0	3	1	3	3	2	2
July	2016	14	12	14-Jun-16	10-Jul-16	26	2	3	23	3	0	0	1	Doctor	PrePex	PrePex	1	0	Outreach		0	Infection	IN	IN	IN	1	1	0	0		1	PO	Yes	1	2	4	3	4	3	3	2
June	2016	4	8	15-Jun-16	16-Jun-16	1	0	0	19	2	0	1	0	Doctor	Forceps Guided	Surgical	0	1	Outreach		0	Bleeding	BL	BL	BL	0	0	0	1		0	PO	Yes	0	1	0	0	1	1	1	0
June	2016	14	12	16-Jun-16	30-Jun-16	14	2	2	12	1	1	0	0	Doctor	Dorsal Slit	Surgical	0	1	Outreach		0	Infection	IN	IN	IN	1	1	0	0		1	PO	Yes	1	0	3	1	3	3	2	2
June	2016	7	7	22-Jun-16	23-Jun-16	1	0	0	15	2	0	1	0	Doctor	Forceps Guided	Surgical	0	1	Outreach		0	Bleeding	BL	BL	BL	0	0	0	1		1	PO	Yes	1	1	0	0	1	1	1	0
June	2016	14	12	22-Jun-16	26-Jun-16	4	1	1	12	1	1	0	0	Doctor	Dorsal Slit	Surgical	0	1	Outreach		0	Infection	IN	IN	IN	1	1	0	0		0	PO	Yes	0	0	1	1	2	2	1	2
June	2016	14	12	22-Jun-16	26-Jun-16	4	1	1	10	1	1	0	0	Doctor	Dorsal Slit	Surgical	0	1	Outreach		0	Infection	IN	IN	IN	1	1	0	0		0	PO	Yes	0	0	1	1	2	2	1	2
June	2016	16	12	23-Jun-16	30-Jun-16	7	1	1	20	3	0	0	1	Doctor	Forceps Guided	Surgical	0	1	Static		1	Infection	IN	IN	IN	1	1	0	0		1	PO	Yes	1	2	1	3	2	2	1	2
June	2016	18	20	23-Jun-16	30-Jun-16	7	1	1	11	1	1	0	0	Doctor	Dorsal Slit	Surgical	0	1	Outreach		0	Infection	IN	IN	IN	1	1	0	0		0	PO	Yes	0	0	1	1	2	2	1	2
June	2016	7	7	24-Jun-16	1-Jul-16	7	1	1	14	1	1	0	0	Doctor	Dorsal Slit	Surgical	0	1	Outreach		0	Infection	IN	IN	IN	1	1	0	0		0	PO	Yes	0	0	1	1	2	2	1	2
June	2016	7	7	24-Jun-16	1-Jul-16	7	1	1	12	1	1	0	0	Doctor	Dorsal Slit	Surgical	0	1	Outreach		0	Infection	IN	IN	IN	1	1	0	0		0	PO	Yes	0	0	1	1	2	2	1	2
June	2016	24	20	25-Jun-16	1-Jul-16	6	1	1	17	2	0	1	0	Doctor	Forceps Guided	Surgical	0	1	Outreach		0	wound dehisence	WD	IN	0	0	1	0	0		1	PO	Yes	1	1	1	2	2	2	1	2
July	2016	5	6	26-Jun-16	2-Jul-16	6	1	1	31	3	0	0	1	Doctor	PrePex	PrePex	1	0	Static		1	DD	DD	DD	DD	0	0	1	0		1	PO	yes	1	2	1	0	2	2	1	1
June	2016	25	3	29-Jun-16	29-Jun-16	0	0	0	15	2	0	1	0	Nurse	Dorsal Slit	Surgical	0	1	Static		1	BL	BL	BL	BL	0	0	0	1		0	PO	Yes	0	1	0	0	1	1	1	0
July	2016	30	18	2-Jul-16	9-Jul-16	7	1	1	11	1	1	0	0	Nurse	Dorsal Slit	Surgical	0	1	Outreach		0	B/C-IN	IN	IN	IN	1	1	0	0		1	PO	Yes	1	0	1	1	2	2	1	2
July	2016	4	8	2-Jul-16	9-Jul-16	7	1	1	14	1	1	0	0	Doctor	Dorsal Slit	Surgical	0	1	Outreach		0	Infection	IN	IN	IN	1	1	0	0		1	PO	Yes	1	0	1	1	2	2	1	2
July	2016	10	18	2-Jul-16	12-Jul-16	10	2	2	15	2	0	1	0	Nurse	Forceps Guided	Surgical	0	1	Static		1	B/C-IN	IN	IN	IN	1	1	0	0		0	PO	Yes	0	1	3	2	3	3	2	2
July	2016	14	12	2-Jul-16	12-Jul-16	10	2	2	17	2	0	1	0	Nurse	Forceps Guided	Surgical	0	1	Outreach		0	Wound dehiscence	WD	IN	0	0	1	0	0		0	PO	Yes	0	1	3	2	3	3	2	2
July	2016	18	20	2-Jul-16	7-Jul-16	5	1	1	18	2	0	1	0	Nurse	PrePex	PrePex	1	0	Outreach		0	Device self-removal	DD	DD	DD	0	0	1	0		1	PO	Yes	1	1	1	0	2	2	1	1
July	2016	16	12	6-Jul-16	13-Jul-16	7	1	1	11	1	1	0	0	Doctor	Dorsal Slit	Surgical	0	1	Outreach		0	Infection	IN	IN	IN	1	1	0	0		0	PO	Yes	0	0	1	1	2	2	1	2
July	2016	16	12	6-Jul-16	13-Jul-16	7	1	1	11	1	1	0	0	Doctor	Dorsal Slit	Surgical	0	1	Outreach		0	Infection	IN	IN	IN	1	1	0	0		0	PO	Yes	0	0	1	1	2	2	1	2
July	2016	9	12	8-Jul-16	10-Jul-16	2	0	0	32	3	0	0	1	Nurse	PrePex	PrePex	1	0	Static		1	Device self-removal	DD	DD	DD	0	0	1	0		1	PO	Yes	1	2	0	0	1	1	1	1
July	2016	25	3	9-Jul-16	11-Jul-16	2	0	0	33	3	0	0	1	Nurse	PrePex	PrePex	1	0	Outreach		0	DD	DD	DD	DD	0	0	1	0		1	PO	Yes	1	2	0	0	1	1	1	1
July	2016	9	12	9-Jul-16	30-Jul-16	21	2	3	17	2	0	1	0	Nurse	PrePex	PrePex	1	0	Static		1	Infection	IN	IN	IN	1	1	0	0		0	PO	Yes	0	1	4	2	4	3	3	2
July	2016	9	12	10-Jul-16	30-Jul-16	20	2	3	16	2	0	1	0	Nurse	PrePex	PrePex	1	0	Static		1	Infection	IN	IN	IN	1	1	0	0		0	PO	Yes	0	1	4	2	4	3	3	2
July	2016	11	7	13-Jul-16	18-Jul-16	5	1	1	14	1	1	0	0	Doctor	Dorsal Slit	Surgical	0	1	Static		1	Bleeding	BL	BL	BL	0	0	0	1		0	PO	Yes	0	0	1	0	2	2	1	0
July	2016	15	12	14-Jul-16	21-Jul-16	7	1	1	33	3	0	0	1	Doctor	Forceps Guided	Surgical	0	1	Static		1	Infection	IN	IN	IN	1	1	0	0		0	PO	Yes	0	2	1	3	2	2	1	2
July	2016	13	11	14-Jul-16	21-Jul-16	7	1	1	13	1	1	0	0	Nurse	Dorsal Slit	Surgical	0	1	Outreach		0	OA	OA	OA	0	0	0	0	0		0	PO	yes	0	0	1	0	2	2	1	0
July	2016	24	20	19-Jul-16	19-Jul-16	0	0	0	20	3	0	0	1	Doctor	Dorsal Slit	Surgical	0	1	Outreach		0	Bleeding	BL	BL	BL	0	0	0	1		1	PO	Yes	1	2	0	0	1	1	1	0
July	2016	19	12	20-Jul-16	27-Jul-16	7	1	1	13	1	1	0	0	Doctor	Dorsal Slit	Surgical	0	1	Outreach		0	Infection	IN	IN	IN	1	1	0	0		0	PO	Yes	0	0	1	1	2	2	1	2
July	2016	19	12	20-Jul-16	27-Jul-16	7	1	1	10	1	1	0	0	Doctor	Dorsal Slit	Surgical	0	1	Outreach		0	Infection	IN	IN	IN	1	1	0	0		0	PO	Yes	0	0	1	1	2	2	1	2
July	2016	19	12	20-Jul-16	27-Jul-16	7	1	1	13	1	1	0	0	Doctor	Dorsal Slit	Surgical	0	1	Outreach		0	Infection	IN	IN	IN	1	1	0	0		0	PO	Yes	0	0	1	1	2	2	1	2
July	2016	15	12	20-Jul-16	26-Jul-16	6	1	1	20	3	0	0	1	Doctor	PrePex	PrePex	1	0	Static		1	Infection	IN	IN	IN	1	1	0	0		0	PO	Yes	0	2	1	3	2	2	1	2
July	2016	19	12	21-Jul-16	28-Jul-16	7	1	1	13	1	1	0	0	Doctor	Dorsal Slit	Surgical	0	1	Outreach		0	Infection	IN	IN	IN	1	1	0	0		0	PO	Yes	0	0	1	1	2	2	1	2
July	2016	19	12	21-Jul-16	28-Jul-16	7	1	1	13	1	1	0	0	Doctor	Dorsal Slit	Surgical	0	1	Outreach		0	Infection	IN	IN	IN	1	1	0	0		0	PO	Yes	0	0	1	1	2	2	1	2
July	2016	9	12	24-Jul-16	31-Jul-16	7	1	1	11	1	1	0	0	Doctor	Dorsal Slit	Surgical	0	1	Static		1	Infection	IN	IN	IN	1	1	0	0		0	PO	Yes	0	0	1	1	2	2	1	2
July	2016	36	11	24-Jul-16	31-Jul-16	7	1	1	18	2	0	1	0	Nurse	Forceps Guided	Surgical	0	1	Outreach		0	BL	BL	BL	BL	0	0	0	1		0	PO	no	0	1	1	0	2	2	1	0
July	2016	9	12	24-Jul-16	31-Jul-16	7	1	1	12	1	1	0	0	Doctor	Dorsal Slit	Surgical	0	1	Static		1	Infection	IN	IN	IN	1	1	0	0		0	PO	Yes	0	0	1	1	2	2	1	2
July	2016	9	12	24-Jul-16	31-Jul-16	7	1	1	14	1	1	0	0	Doctor	Dorsal Slit	Surgical	0	1	Static		1	Infection	IN	IN	IN	1	1	0	0		0	PO	Yes	0	0	1	1	2	2	1	2
July	2016	36	11	24-Jul-16	27-Jul-16	3	1	1	18	2	0	1	0	nurse	PrePex	PrePex	1	0	Outreach		0	DD	DD	DD	DD	0	0	1	0		1	PO	yes	1	1	1	0	2	2	1	1
July	2016	13	11	28-Jul-16	29-Jul-16	1	0	0	25	3	0	0	1	Nurse	PrePex	PrePex	1	0	Outreach		0	DD	DD	DD	DD	0	0	1	0		1	PO	Yes	1	2	0	0	1	1	1	1
Aug	2016	10	18	29-Jul-16	4-Aug-16	6	1	1	14	1	1	0	0	Doctor	Dorsal Slit	Surgical	0	1	Static		1	B-BL	BL	BL	BL	0	0	0	1		0	PO	Yes	0	0	1	0	2	2	1	0
Aug	2016	36	11	31-Jul-16	2-Aug-16	2	0	0	20	3	0	0	1	Nurse	Forceps Guided	Surgical	0	1	Static		1	B-BL	BL	BL	BL	0	0	0	1		0	PO	Yes	0	2	0	0	1	1	1	0
Aug	2016	5	6	31-Jul-16	4-Aug-16	4	1	1	20	3	0	0	1	Nurse	PrePex	PrePex	1	0	Static		1	DD	DD	DD	DD	0	0	1	0		1	PO	Yes	1	2	1	0	2	2	1	1
Aug	2016	7	7	2-Aug-16	16-Aug-16	14	2	2	19	2	0	1	0	Nurse	PrePex	PrePex	1	0	Outreach		0	infection	IN	IN	IN	1	1	0	0		0	PO	Yes	0	1	3	2	3	3	2	2
Aug	2016	31	6	2-Aug-16	11-Aug-16	9	2	2	18	2	0	1	0	Nurse	PrePex	PrePex	1	0	Static		1	DD	DD	DD	DD	0	0	1	0		1	PO	Yes	1	1	3	0	3	3	2	1
Aug	2016	31	6	4-Aug-16	5-Aug-16	1	0	0	24	3	0	0	1	Nurse	PrePex	PrePex	1	0	Static		1	DD	DD	DD	DD	0	0	1	0		1	PO	Yes	1	2	0	0	1	1	1	1
Aug	2016	10	18	6-Aug-16	6-Aug-16	0	0	0	25	3	0	0	1	Nurse	PrePex	PrePex	1	0	Static		1	DD	DD	DD	DD	0	0	1	0		1	PO	Yes	1	2	0	0	1	1	1	1
Aug	2016	9	12	6-Aug-16	20-Aug-16	14	2	2	42	3	0	0	1	Nurse	PrePex	PrePex	1	0	Static		1	infection	IN	IN	IN	1	1	0	0		0	PO	Yes	0	2	3	3	3	3	2	2
Aug	2016	9	12	7-Aug-16	14-Aug-16	7	1	1	19	2	0	1	0	Nurse	PrePex	PrePex	1	0	Static		1	Insufficient skin removal	SD	SD	0	0	0	0	0		1	PO	Yes	1	1	1	0	2	2	1	0
Aug	2016	38	6	9-Aug-16	16-Aug-16	7	1	1	19	2	0	1	0	Nurse	Forceps Guided	Surgical	0	1	Static		1	SD	SD	SD	0	0	0	0	0		0	PO	Yes	0	1	1	0	2	2	1	0
Aug	2016	34	10	9-Aug-16	17-Aug-16	8	2	2	32	3	0	0	1	nurse	prepex	prepex	1	0	outreach		0	Wound dehiscence	WD	IN	0	0	1	0	0		0	PO	yes	0	2	3	3	3	3	2	2
Aug	2016	10	18	10-Aug-16	26-Aug-16	16	2	3	12	1	1	0	0	Nurse	Dorsal Slit	Surgical	0	1	Static		1	B/C-IN	IN	IN	IN	1	1	0	0		0	PO	Yes	0	0	4	1	4	3	3	2
Aug	2016	13	11	10-Aug-16	20-Aug-16	10	2	2	14	1	1	0	0	Nurse	Dorsal Slit	Surgical	0	1	Outreach		0	C-OA	OA	OA	0	0	0	0	0		1	PO	Yes	1	0	3	0	3	3	2	0
Aug	2016	31	6	12-Aug-16	19-Aug-16	7	1	1	12	1	1	0	0	Nurse	Dorsal Slit	Surgical	0	1	Static		1	B/c-IN	IN	IN	IN	1	1	0	0		0	PO	Yes	0	0	1	1	2	2	1	2
Aug	2016	5	6	12-Aug-16	16-Aug-16	4	1	1	19	2	0	1	0	Doctor	PrePex	PrePex	1	0	Static		1	DD	DD	DD	DD	0	0	1	0		1	PO	Yes	1	1	1	0	2	2	1	1
Aug	2016	9	12	13-Aug-16	26-Aug-16	13	2	2	16	2	0	1	0	Nurse	Forceps Guided	Surgical	0	1	Static		1	infection	IN	IN	IN	1	1	0	0		0	PO	Yes	0	1	3	2	3	3	2	2
Aug	2016	30	18	16-Aug-16	23-Aug-16	7	1	1	18	2	0	1	0	Nurse	PrePex	PrePex	1	0	Outreach		0	DD	DD	DD	DD	0	0	1	0		1	PO	yes	1	1	1	0	2	2	1	1
Aug	2016	19	12	23-Aug-16	29-Aug-16	6	1	1	18	2	0	1	0	Doctor	Forceps Guided	Surgical	0	1	Outreach		0	infection	IN	IN	IN	1	1	0	0		0	PO	Yes	0	1	1	2	2	2	1	2
Aug	2016	10	18	27-Aug-16	28-Aug-16	1	0	0	19	2	0	1	0	Nurse	PrePex	PrePex	1	0	Static		1	DD	DD	DD	DD	0	0	1	0		1	PO	Yes	1	1	0	0	1	1	1	1
Aug	2016	1	3	27-Aug-16	1-Sep-16	5	1	1	27	3	0	0	1	Nurse	PrePex	PrePex	1	0	Static		1	DD	DD	DD	DD	0	0	1	0		1	PO	Yes	1	2	1	0	2	2	1	1
Sept	2016	6	11	8-Sep-16	15-Sep-16	7	1	1	15	2	0	1	0	nurse	prepex	prepex	1	0	Outreach		0	DD	DD	DD	DD	0	0	1	0		1	PO	yes	1	1	1	0	2	2	1	1
Sept	2016	13	11	8-Sep-16	15-Sep-16	7	1	1	17	2	0	1	0		prepex	prepex	1	0				DD	DD	DD	DD	0	0	1	0		1	PO	yes	1	1	1	0	2	2	1	1
Sept	2016	5	6	11-Sep-16	13-Sep-16	2	0	0	39	3	0	0	1	doctor	prepex	prepex	1	0	static		1	a2-DD	DD	DD	DD	0	0	1	0		1	PO	yes	1	2	0	0	1	1	1	1
Sept	2016	30	18	16-Sep-16	1-Oct-16	15	2	3	22	3	0	0	1		Prepex	prepex	1	0	outreach		0	IN	IN	IN	IN	1	1	0	0		0	PO	yes	0	2	4	3	4	3	3	2
Sept	2016	31	6	17-Sep-16	20-Sep-16	3	1	1	27	3	0	0	1	Nurse	PrePex	PrePex	1	0	Static		1	DD	DD	DD	DD	0	0	1	0		1	PO	Yes	1	2	1	0	2	2	1	1
Sept	2016	31	6	17-Sep-16	20-Sep-16	3	1	1	38	3	0	0	1	Nurse	PrePex	PrePex	1	0	Static		1	DD	DD	DD	DD	0	0	1	0		1	PO	Yes	1	2	1	0	2	2	1	1
Sept	2016	25	3	18-Sep-16	20-Sep-16	2	0	0	22	3	0	0	1	nurse	prepex	prepex	1	0	Outreach		0	DD	DD	DD	DD	0	0	1	0		1	PO	yes	1	2	0	0	1	1	1	1
Nov	2016	34	10	22-Sep-16	3-Nov-16	42	2	3	11	1	1	0	0	Doctor	Dorsal Slit	Surgical	0	1	Outreach		0	IN	IN	IN	IN	1	1	0	0		1	PO	Yes	1	0	4	1	4	3	3	2
Sept	2016	34	10	23-Sep-16	23-Sep-16	0	0	0	16	2	0	1	0	Nurse	Forceps Guided	Surgical	0	1	Outreach		0	Bleeding	BL	BL	BL	0	0	0	1		0	PO	Yes	0	1	0	0	1	1	1	0
Sept	2016	7	7	27-Sep-16	28-Sep-16	1	0	0	19	2	0	1	0	Nurse	PrePex	PrePex	1	0	Outreach		0	Device Displacement	DD	DD	DD	0	0	1	0		1	IO	Yes	1	1	0	0	1	1	1	1
Oct	2016	10	18	30-Sep-16	4-Oct-16	4	1	1	10	1	1	0	0	Nurse	Dorsal Slit	Surgical	0	1	Static		1	IN	IN	IN	IN	1	1	0	0		0	PO	Yes	0	0	1	1	2	2	1	2
Oct	2016	4	8	30-Sep-16	20-Oct-16	20	2	3	15	2	0	1	0	Nurse	PrePex	PrePex	1	0	Outreach		0	WD	WD	IN	0	0	1	0	0		0	PO	Yes	0	1	4	2	4	3	3	2
Oct	2016	19	12	1-Oct-16	5-Oct-16	4	1	1	14	1	1	0	0	Doctor	Dorsal Slit	Surgical	0	1	Outreach		0	BL	BL	BL	BL	0	0	0	1		0	PO	Yes	0	0	1	0	2	2	1	0
Oct	2016	14	12	1-Oct-16	22-Oct-16	21	2	3	19	2	0	1	0	Nurse	PrePex	PrePex	1	0	Outreach		0	IN	IN	IN	IN	1	1	0	0		1	PO	Yes	1	1	4	2	4	3	3	2
Oct	2016	38	6	9-Oct-16	12-Oct-16	3	1	1	14	1	1	0	0	Nurse	Dorsal Slit	Surgical	0	1	Static		1	BL	BL	BL	BL	0	0	0	1		0	PO	Yes	0	0	1	0	2	2	1	0
Oct	2016	10	18	14-Oct-16	19-Oct-16	5	1	1	10	1	1	0	0	Nurse	Dorsal Slit	Surgical	0	1	Static		1	IN	IN	IN	IN	1	1	0	0		0	PO	Yes	0	0	1	1	2	2	1	2
Oct	2016	10	18	24-Oct-16	29-Oct-16	5	1	1	27	3	0	0	1	Nurse	Forceps Guided	Surgical	0	1	Static		1	IN	IN	IN	IN	1	1	0	0		0	PO	Yes	0	2	1	3	2	2	1	2
Nov	2016	16	12	26-Oct-16	15-Nov-16	20	2	3	19	2	0	1	0	Nurse	PrePex	PrePex	1	0	Outreach		0	IN	IN	IN	IN	1	1	0	0		1	PO	Yes	1	1	4	2	4	3	3	2
Nov	2016	16	12	26-Oct-16	15-Nov-16	20	2	3	15	2	0	1	0	Nurse	PrePex	PrePex	1	0	Outreach		0	IN	IN	IN	IN	1	1	0	0		1	PO	Yes	1	1	4	2	4	3	3	2
Oct	2016	4	8	27-Oct-16	27-Oct-16	0	0	0	42	3	0	0	1	Doctor	Dorsal Slit	Surgical	0	1	Outreach		0	SD	SD	SD	0	0	0	0	0		1	IO	Yes	1	2	0	0	1	1	1	0
Oct	2016	38	6	29-Oct-16	30-Oct-16	1	0	0	19	2	0	1	0	Nurse	PrePex	PrePex	1	0	Static		1	DD	DD	DD	DD	0	0	1	0		1	PO	Yes	1	1	0	0	1	1	1	1
Nov	2016	38	6	29-Oct-16	2-Nov-16	4	1	1	19	2	0	1	0	Doctor	PrePex	PrePex	1	0	Static		1	DD	DD	DD	DD	0	0	1	0		1	PO	Yes	1	1	1	0	2	2	1	1
Nov	2016	31	6	3-Nov-16	9-Nov-16	6	1	1	14	1	1	0	0	Nurse	Dorsal Slit	Surgical	0	1	Static		1	IN	IN	IN	IN	1	1	0	0		0	PO	Yes	0	0	1	1	2	2	1	2
Nov	2016	8	8	4-Nov-16	11-Nov-16	7	1	1	10	1	1	0	0	Nurse	Dorsal Slit	Surgical	0	1	Outreach		0	WD	WD	IN	0	0	1	0	0		0	PO	Yes	0	0	1	1	2	2	1	2
Nov	2016	31	6	5-Nov-16	13-Nov-16	8	2	2	23	3	0	0	1	Nurse	PrePex	PrePex	1	0	Static		1	BL	BL	BL	BL	0	0	0	1		0	PO	Yes	0	2	3	0	3	3	2	0
Nov	2016	8	8	8-Nov-16	15-Nov-16	7	1	1	11	1	1	0	0	Nurse	Dorsal Slit	Surgical	0	1	Outreach		0	WD	WD	IN	0	0	1	0	0		0	PO	Yes	0	0	1	1	2	2	1	2
Nov	2016	16	12	12-Nov-16	15-Nov-16	3	1	1	15	2	0	1	0	Nurse	PrePex	PrePex	1	0	Outreach		0	DD	DD	DD	DD	0	0	1	0		1	PO	Yes	1	1	1	0	2	2	1	1
Nov	2016	25	3	17-Nov-16	23-Nov-16	6	1	1	23	3	0	0	1	Nurse	PrePex	PrePex	1	0	Outreach		0	DD	DD	DD	DD	0	0	1	0		1	PO	Yes	1	2	1	0	2	2	1	1
Nov	2016	30	18	18-Nov-16	25-Nov-16	7	1	1	16	2	0	1	0	Nurse	Forceps Guided	Surgical	0	1	Outreach		0	BL	BL	BL	BL	0	0	0	1		1	PO	Yes	1	1	1	0	2	2	1	0
Nov	2016	5	6	20-Nov-16	29-Nov-16	9	2	2	25	3	0	0	1	Doctor	PrePex	PrePex	1	0	Static		1	OA	OA	OA	0	0	0	0	0		1	PO	Yes	1	2	3	0	3	3	2	0
Nov	2016	38	6	25-Nov-16	25-Nov-16	0	0	0	17	2	0	1	0	Nurse	Dorsal Slit	Surgical	0	1	Static		1	BL	BL	BL	BL	0	0	0	1		0	PO	Yes	0	1	0	0	1	1	1	0
Dec	2016	18	20	3-Dec-16	14-Dec-16	11	2	2	12	1	1	0	0	Doctor	Dorsal Slit	Surgical	0	1	Static		1	Infection	IN	IN	IN	1	1	0	0		0	PO	Yes	0	0	3	1	3	3	2	2
Dec	2016	15	12	5-Dec-16	7-Dec-16	2	0	0	32	3	0	0	1	Nurse	PrePex	PrePex	1	0	Outreach		0	Device displacement	DD	DD	DD	0	0	1	0		1	IO	Yes	1	2	0	0	1	1	1	1
Dec	2016	10	18	9-Dec-16	11-Dec-16	2	0	0	23	3	0	0	1	Nurse	PrePex	PrePex	1	0	Static		1	DD	DD	DD	DD	0	0	1	0		1	PO	Yes	1	2	0	0	1	1	1	1
Dec	2016	10	18	9-Dec-16	11-Dec-16	2	0	0	26	3	0	0	1	Nurse	PrePex	PrePex	1	0	Static		1	DD	DD	DD	DD	0	0	1	0		1	PO	Yes	1	2	0	0	1	1	1	1
Dec	2016	10	18	10-Dec-16	11-Dec-16	1	0	0	32	3	0	0	1	Nurse	PrePex	PrePex	1	0	Caravan	1	0	DD	DD	DD	DD	0	0	1	0		1	PO	Yes	1	2	0	0	1	1	1	1
Dec	2016	9	12	14-Dec-16	20-Dec-16	6	1	1	10	1	1	0	0	Doctor	Dorsal Slit	Surgical	0	1	Static		1	Infection	IN	IN	IN	1	1	0	0		0	PO	Yes	0	0	1	1	2	2	1	2
Dec	2016	7	7	14-Dec-16	21-Dec-16	7	1	1	12	1	1	0	0	Nurse	Dorsal Slit	Surgical	0	1	Outreach		0	Wound dehiscence	WD	IN	0	0	1	0	0		1	PO	Yes	1	0	1	1	2	2	1	2
Dec	2016	9	12	14-Dec-16	20-Dec-16	6	1	1	10	1	1	0	0	Doctor	Dorsal Slit	Surgical	0	1	Static		1	Infection	IN	IN	IN	1	1	0	0		0	PO	Yes	0	0	1	1	2	2	1	2
Dec	2016	38	6	15-Dec-16	18-Dec-16	3	1	1	26	3	0	0	1	Nurse	PrePex	PrePex	1	0	Caravan	1	0	DD	DD	DD	DD	0	0	1	0		1	PO	Yes	1	2	1	0	2	2	1	1
Feb	2017	30	18	28-Jan-17	15-Feb-17	18	2	3	10	1	1	0	0	Nurse	Dorsal Slit	Surgical	0	1	Static		1	IN	IN	IN	IN	1	1	0	0		0	PO	Yes	0	0	4	1	4	3	3	2
Feb	2017	1	3	3-Feb-17	14-Feb-17	11	2	2	11	1	1	0	0	nurse	Dorsal Slit	Surgical	0	1	Outreach		0	IN	IN	IN	IN	1	1	0	0		0	PO	Yes	0	0	3	1	3	3	2	2
Feb	2017	31	6	3-Feb-17	7-Feb-17	4	1	1	15	2	0	1	0	Nurse	Forceps Guided	Surgical	0	1	Static		1	BL	BL	BL	BL	0	0	0	1		0	PO	Yes	0	1	1	0	2	2	1	0
Feb	2017	25	3	3-Feb-17	4-Feb-17	1	0	0	13	1	1	0	0	Nurse	Dorsal Slit	Surgical	0	1	Static		1	BL	BL	BL	BL	0	0	0	1		0	PO	Yes	0	0	0	0	1	1	1	0
Feb	2017	11	7	8-Feb-17	17-Feb-17	9	2	2	15	2	0	1	0	Nurse	Forceps Guided	Surgical	0	1	Outreach		0	IN	IN	IN	IN	1	1	0	0		1	PO	Yes	1	1	3	2	3	3	2	2
Feb	2017	34	10	9-Feb-17	16-Feb-17	7	1	1	10	1	1	0	0	Nurse	Dorsal Slit	Surgical	0	1	Outreach		0	IN	IN	IN	IN	1	1	0	0		0	PO	yes	0	0	1	1	2	2	1	2
Feb	2017	34	10	10-Feb-17	3-Mar-17	21	2	3	11	1	1	0	0	Nurse	Dorsal Slit	Surgical	0	1	Outreach		0	IN	IN	IN	IN	1	1	0	0		1	PO	Yes	1	0	4	1	4	3	3	2
Feb	2017	14	12	12-Feb-17	19-Feb-17	7	1	1	17	2	0	1	0	Nurse	Forceps Guided	Surgical	0	1	Outreach		0	IN	IN	IN	IN	1	1	0	0		1	PO	Yes	1	1	1	2	2	2	1	2
Feb	2017	1	3	14-Feb-17	25-Feb-17	11	2	2	11	1	1	0	0	Nurse	Dorsal Slit	Surgical	0	1	Static		1	IN	IN	IN	IN	1	1	0	0		0	PO	no	0	0	3	1	3	3	2	2
Feb	2017	30	18	17-Feb-17	25-Feb-17	8	2	2	10	1	1	0	0	Nurse	Dorsal Slit	Surgical	0	1	Static		1	IN	IN	IN	IN	1	1	0	0		0	PO	Yes	0	0	3	1	3	3	2	2
Mar	2017	11	7	18-Feb-17	2-Mar-17	12	2	2	11	1	1	0	0	Nurse	Dorsal Slit	Surgical	0	1	Outreach		0	IN	IN	IN	IN	1	1	0	0		1	PO	Yes	1	0	3	1	3	3	2	2
Apr	2017	11	7	18-Feb-17	10-Mar-17	20	2	3	12	1	1	0	0	Nurse	Dorsal Slit	Surgical	0	1	Outreach		0	OT	OA	OA	0	0	0	0	0		1	PO	Yes	1	0	4	0	4	3	3	0
May	2017	31	6	24-Feb-17	7-Mar-17	11	2	2	19	2	0	1	0	Nurse	Forceps Guided	Surgical	0	1	static		1	WD	WD	IN	0	0	1	0	0		0	PO	Yes	0	1	3	2	3	3	2	2
Feb	2017	31	6	25-Feb-17	26-Feb-17	1	0	0	10	1	1	0	0	Nurse	Dorsal Slit	Surgical	0	1	Static		1	BL	BL	BL	BL	0	0	0	1		0	PO	Yes	0	0	0	0	1	1	1	0
Mar	2017	10	18	2-Mar-17	9-Mar-17	7	1	1	10	1	1	0	0	Nurse	Dorsal Slit	Surgical	0	1	outreach		0	IN	IN	IN	IN	1	1	0	0		0	PO	Yes	0	0	1	1	2	2	1	2
Mar	2017	14	12	4-Mar-17	19-Mar-17	15	2	3	15	2	0	1	0	Nurse	Dorsal Slit	Surgical	0	1	Outreach		0	IN	IN	IN	IN	1	1	0	0		1	PO	Yes	1	1	4	2	4	3	3	2
Mar	2017	18	20	10-Mar-17	10-Mar-17	0	0	0	11	1	1	0	0	Nurse	Dorsal Slit	Surgical	0	1	Static		1	SD	SD	SD	0	0	0	0	0		1	PO	Yes	1	0	0	0	1	1	1	0
Mar	2017	30	18	16-Mar-17	16-Mar-17	0	0	0	10	1	1	0	0	Nurse	Dorsal Slit	Surgical	0	1	static		1	AN	AN	AN	0	0	0	0	0		0	PO	Yes	0	0	0	0	1	1	1	0
Mar	2017	1	3	17-Mar-17	23-Mar-17	6	1	1	11	1	1	0	0	Nurse	Dorsal Slit	Surgical	0	1	outreach		0	IN	IN	IN	IN	1	1	0	0		1	PO	Yes	1	0	1	1	2	2	1	2
Mar	2017	25	3	18-Mar-17	18-Mar-17	0	0	0	40	3	0	0	1	Nurse	Forceps Guided	Surgical	0	1	static		1	BL	BL	BL	BL	0	0	0	1		0	PO	Yes	0	2	0	0	1	1	1	0
Mar	2017	10	18	18-Mar-17	18-Mar-17	0	0	0	23	3	0	0	1	Nurse	Forceps Guided	Surgical	0	1	static		1	BL	BL	BL	BL	0	0	0	1		0	PO	Yes	0	2	0	0	1	1	1	0
Mar	2017	8	8	21-Mar-17	28-Mar-17	7	1	1	17	2	0	1	0	Nurse	Dorsal Slit	Surgical	0	1	outreach		0	WD	WD	IN	0	0	1	0	0		0	PO	Yes	0	1	1	2	2	2	1	2
Mar	2017	8	8	21-Mar-17	28-Mar-17	7	1	1	13	1	1	0	0	Nurse	Dorsal Slit	Surgical	0	1	outreach		0	WD	WD	IN	0	0	1	0	0		0	PO	Yes	0	0	1	1	2	2	1	2
Mar	2017	31	6	24-Mar-17	25-Mar-17	1	0	0	17	2	0	1	0	Nurse	Forceps Guided	Surgical	0	1	static		1	BL	BL	BL	BL	0	0	0	1		1	PO	Yes	1	1	0	0	1	1	1	0
Mar	2017	31	6	25-Mar-17	30-Mar-17	5	1	1	12	1	1	0	0	Nurse	Dorsal Slit	Surgical	0	1	Static		1	IN	IN	IN	IN	1	1	0	0		1	PO	Yes	1	0	1	1	2	2	1	2
